# Supplementary material for: An updated checklist of Scyphozoa (Cnidaria, Medusozoa) from the Mexican Caribbean: integrating literature, citizen science and field collections
Source: Biodivers Data J. 2026 Jan 27;14:e182574. doi: 10.3897/BDJ.14.e182574 (PMC12869186; doi:10.3897/BDJ.14.e182574)
Supplement: XML Treatment for Atolla vanhoeffeni [file BDJ.14.e182574-treatment4.xml]

<!DOCTYPE tp:taxon-treatment
  PUBLIC "-//TaxonX//DTD Taxonomic Treatment Publishing DTD v0 20100105//EN" "tax-treatment-NSO.dtd">
<tp:taxon-treatment xmlns:tp="http://www.plazi.org/taxpub"><tp:treatment-meta><mixed-citation publication-type="journal"><person-group><name><surname>Gamero-Mora</surname><given-names>Edgar</given-names></name><name><surname>Osorio</surname><given-names>Ivan A. Castellanos</given-names></name><name><surname>Celis</surname><given-names>Laura</given-names></name><name><surname>Mendoza-Becerril</surname><given-names>María A.</given-names></name></person-group><article-title>An updated checklist of <tp:taxon-name><tp:taxon-name-part taxon-name-part-type="class">Scyphozoa</tp:taxon-name-part></tp:taxon-name> (<tp:taxon-name><tp:taxon-name-part taxon-name-part-type="phylum">Cnidaria</tp:taxon-name-part></tp:taxon-name>, <tp:taxon-name><tp:taxon-name-part taxon-name-part-type="subphylum">Medusozoa</tp:taxon-name-part></tp:taxon-name>) from the Mexican Caribbean: integrating literature, citizen science and field collections</article-title><source>Biodivers Data J</source><day>27</day><month>01</month><year>2026</year><volume>14</volume><pub-id pub-id-type="doi">10.3897/BDJ.14.e182574</pub-id></mixed-citation></tp:treatment-meta><tp:nomenclature><tp:taxon-name><object-id xmlns:xlink="http://www.w3.org/1999/xlink" content-type="arpha" xlink:type="simple">52BB7FED-6228-5FA8-A70C-2BD24C6DE0AF</object-id><tp:taxon-name-part taxon-name-part-type="genus">Atolla</tp:taxon-name-part> <tp:taxon-name-part taxon-name-part-type="species">vanhoeffeni</tp:taxon-name-part><object-id xmlns:xlink="http://www.w3.org/1999/xlink" xlink:type="simple" object-id-type="Other URL">https://www.marinespecies.org/aphia.php?p=taxdetails&amp;id=135281</object-id></tp:taxon-name><tp:taxon-authority>Russell, 1957</tp:taxon-authority></tp:nomenclature><tp:treatment-sec sec-type="Distribution"><title>Distribution</title><p>See Fig. <xref ref-type="fig" rid="F13376182">1</xref>, <xref ref-type="bibr" rid="B13589019">Mendoza-Becerril et al. (2025)</xref>.</p></tp:treatment-sec><tp:treatment-sec sec-type="Notes"><title>Notes</title><p>This species belongs to the family <tp:taxon-name><tp:taxon-name-part taxon-name-part-type="family">Atollidae</tp:taxon-name-part></tp:taxon-name>, a monogeneric family containing 12 valid <italic><tp:taxon-name><tp:taxon-name-part taxon-name-part-type="genus" reg="Atolla">Atolla</tp:taxon-name-part></tp:taxon-name></italic> species (<xref ref-type="bibr" rid="B13574946">Collins et al. 2025</xref>). However, several species remain taxonomically uncertain; only <italic><tp:taxon-name><tp:taxon-name-part taxon-name-part-type="genus" reg="Atolla">A.</tp:taxon-name-part> <tp:taxon-name-part taxon-name-part-type="species" reg="vanhoeffeni">vanhoeffeni</tp:taxon-name-part></tp:taxon-name></italic>, <italic><tp:taxon-name><tp:taxon-name-part taxon-name-part-type="genus" reg="Atolla">A.</tp:taxon-name-part> <tp:taxon-name-part taxon-name-part-type="species" reg="chuni">chuni</tp:taxon-name-part></tp:taxon-name></italic> Vanhöffen<ext-link xmlns:xlink="http://www.w3.org/1999/xlink" ext-link-type="uri" xlink:href="https://www.marinespecies.org/aphia.php?p=taxdetails&amp;id=287146" xlink:type="simple">,</ext-link> 1902 and <italic><tp:taxon-name><tp:taxon-name-part taxon-name-part-type="genus" reg="Atolla">A.</tp:taxon-name-part> <tp:taxon-name-part taxon-name-part-type="species" reg="gigantea">gigantea</tp:taxon-name-part></tp:taxon-name></italic> Maas, 1897 are well documented. <italic><tp:taxon-name><tp:taxon-name-part taxon-name-part-type="genus" reg="Atolla">Atolla</tp:taxon-name-part> <tp:taxon-name-part taxon-name-part-type="species" reg="vanhoeffeni">vanhoeffeni</tp:taxon-name-part></tp:taxon-name></italic> can be readily recognised by the presence of eight pigment spots on the subumbrellar wall near the gastric cavity (<xref ref-type="bibr" rid="B13569294">Matsumoto et al. 2022</xref>); notably, <italic><tp:taxon-name><tp:taxon-name-part taxon-name-part-type="genus" reg="Atolla">A.</tp:taxon-name-part> <tp:taxon-name-part taxon-name-part-type="species" reg="vanhoeffeni">vanhoeffeni</tp:taxon-name-part></tp:taxon-name></italic> is the only species in the genus with a semi-cosmopolitan distribution (<xref ref-type="bibr" rid="B13574946">Collins et al. 2025</xref>). In contrast, <italic><tp:taxon-name><tp:taxon-name-part taxon-name-part-type="genus" reg="Atolla">A.</tp:taxon-name-part> <tp:taxon-name-part taxon-name-part-type="species" reg="chuni">chuni</tp:taxon-name-part></tp:taxon-name></italic> and <italic><tp:taxon-name><tp:taxon-name-part taxon-name-part-type="genus" reg="Atolla">A.</tp:taxon-name-part> <tp:taxon-name-part taxon-name-part-type="species" reg="gigantea">gigantea</tp:taxon-name-part></tp:taxon-name></italic> are only mentioned in relation to their type localities with no further distributional data available. While the semi-cosmopolitan distribution of <italic><tp:taxon-name><tp:taxon-name-part taxon-name-part-type="genus" reg="Atolla">A.</tp:taxon-name-part> <tp:taxon-name-part taxon-name-part-type="species" reg="vanhoeffeni">vanhoeffeni</tp:taxon-name-part></tp:taxon-name></italic> makes its presence in the Caribbean plausible, recent integrative studies have revealed cryptic species within <italic><tp:taxon-name><tp:taxon-name-part taxon-name-part-type="genus" reg="Atolla">Atolla</tp:taxon-name-part></tp:taxon-name></italic> (<xref ref-type="bibr" rid="B13569294">Matsumoto et al. 2022</xref>), raising questions about the reliability of morphology-based identifications. Without voucher material or detailed morphological description from <xref ref-type="bibr" rid="B13569307">Phillips (1972)</xref>, this record should be treated as tentative (<tp:taxon-name><tp:taxon-name-part taxon-name-part-type="genus" reg="Atolla">Atolla</tp:taxon-name-part> <tp:taxon-name-part taxon-name-part-type="uncertainty-rank">cf.</tp:taxon-name-part> <tp:taxon-name-part taxon-name-part-type="species" reg="vanhoeffeni">vanhoeffeni</tp:taxon-name-part></tp:taxon-name>) pending confirmation <xref ref-type="bibr" rid="B13569294">Matsumoto et al. (2022)</xref>.</p></tp:treatment-sec><tp:treatment-sec><!--Section generated to contain objects referenced in tp:taxon-treatment.--><fig id="F13376182" position="float" orientation="portrait"><object-id xmlns:xlink="http://www.w3.org/1999/xlink" content-type="arpha" xlink:type="simple">EFAF0471-C5FA-5BFE-B36F-070C9118B522</object-id><object-id xmlns:xlink="http://www.w3.org/1999/xlink" content-type="doi" xlink:type="simple">10.3897/BDJ.14.e182574.figure5c</object-id><label>Figure 1.</label><caption><p>Literature, citizen science and samples collected records of <tp:taxon-name><tp:taxon-name-part taxon-name-part-type="class">Scyphozoa</tp:taxon-name-part></tp:taxon-name>, Coronate in the Mexican Caribbean from 1972 to 2025. The record of <italic><tp:taxon-name><tp:taxon-name-part taxon-name-part-type="genus" reg="Nausithoe">Nausithoe</tp:taxon-name-part></tp:taxon-name></italic> sp. is not shown in the map because it is based on a citizen-science observation reported with a broad coordinate range that could not be plotted as a discrete locality.</p></caption><graphic xmlns:xlink="http://www.w3.org/1999/xlink" xlink:href="bdj-14-e182574-g001.jpg" position="float" id="oo_1515567.jpg" orientation="portrait" xlink:type="simple"><uri content-type="original_file" xlink:type="simple">https://binary.pensoft.net/fig/1515567</uri></graphic></fig></tp:treatment-sec><ref-list><ref id="B13589019"><element-citation xmlns:xlink="http://www.w3.org/1999/xlink" publication-type="other" xlink:type="simple"><person-group person-group-type="author"><name name-style="western"><surname>Mendoza-Becerril</surname><given-names>M. A.</given-names></name><name name-style="western"><surname>Castellanos-Osorio</surname><given-names>I.</given-names></name><name name-style="western"><surname>Celis</surname><given-names>L.</given-names></name><name name-style="western"><surname>Restrepo-Avendaño</surname><given-names>L.</given-names></name><name name-style="western"><surname>Gamero-Mora</surname><given-names>E.</given-names></name></person-group><year>2025</year><article-title>Scyphozoa of the Mexican caribbean [Data set]</article-title><publisher-name>Zenodo</publisher-name><pub-id pub-id-type="doi">10.5281/zenodo.17400687</pub-id></element-citation></ref><ref id="B13574946"><element-citation xmlns:xlink="http://www.w3.org/1999/xlink" publication-type="website" xlink:type="simple"><person-group person-group-type="author"><name name-style="western"><surname>Collins</surname><given-names>A. G.</given-names></name><name name-style="western"><surname>Morandini</surname><given-names>A. C.</given-names></name><name name-style="western"><surname>Cartwright</surname><given-names>P.</given-names></name></person-group><article-title>World Register of Marine Species</article-title><uri xlink:type="simple">https://www.marinespecies.org/aphia.php?p=taxdetails&amp;id=135248 on 2025-10-06</uri><date-in-citation content-type="access-date">2025-08-28T00:58:08+00:00</date-in-citation></element-citation></ref><ref id="B13569294"><element-citation xmlns:xlink="http://www.w3.org/1999/xlink" publication-type="article" xlink:type="simple"><person-group person-group-type="author"><name name-style="western"><surname>Matsumoto</surname><given-names>G. I.</given-names></name><name name-style="western"><surname>Christianson</surname><given-names>L. M.</given-names></name><name name-style="western"><surname>Robison</surname><given-names>B. H.</given-names></name><name name-style="western"><surname>Haddock</surname><given-names>S. H.D.</given-names></name><name name-style="western"><surname>Johnson</surname><given-names>S. B.</given-names></name></person-group><year>2022</year><article-title><italic><tp:taxon-name><tp:taxon-name-part taxon-name-part-type="genus" reg="Atolla">Atolla</tp:taxon-name-part> <tp:taxon-name-part taxon-name-part-type="species" reg="reynoldsi">reynoldsi</tp:taxon-name-part></tp:taxon-name></italic> sp. nov. (<tp:taxon-name><tp:taxon-name-part taxon-name-part-type="phylum">Cnidaria</tp:taxon-name-part></tp:taxon-name>, <tp:taxon-name><tp:taxon-name-part taxon-name-part-type="class">Scyphozoa</tp:taxon-name-part></tp:taxon-name>, <tp:taxon-name><tp:taxon-name-part taxon-name-part-type="order">Coronatae</tp:taxon-name-part></tp:taxon-name>, <tp:taxon-name><tp:taxon-name-part taxon-name-part-type="family">Atollidae</tp:taxon-name-part></tp:taxon-name>): a new species of Coronate scyphozoan found in the eastern north Pacific ocean</article-title><source>Animals</source><volume>12</volume><fpage>1</fpage><lpage>742</lpage><pub-id pub-id-type="doi">10.3390/ani12060742</pub-id></element-citation></ref><ref id="B13569307"><element-citation xmlns:xlink="http://www.w3.org/1999/xlink" publication-type="thesis" xlink:type="simple"><person-group person-group-type="author"><name name-style="western"><surname>Phillips</surname><given-names>P. J.</given-names></name></person-group><year>1972</year><source>The pelagic <tp:taxon-name><tp:taxon-name-part taxon-name-part-type="phylum">Cnidaria</tp:taxon-name-part></tp:taxon-name> of the gulf of Mexico. Zoogeography, ecology and systematics</source><trans-title>Los cnidarios pelágicos del golfo de México. Zoogeografía, ecología y sistemática</trans-title><publisher-name>Texas A&amp;M University</publisher-name><publisher-loc>Texas</publisher-loc><size units="page">212</size><uri xlink:type="simple">https://oaktrust.library.tamu.edu/items/6b88d9be-f97c-4d7e-8513-daa525c2478f</uri></element-citation></ref></ref-list></tp:taxon-treatment>
