# Supplementary material for: An updated checklist of Scyphozoa (Cnidaria, Medusozoa) from the Mexican Caribbean: integrating literature, citizen science and field collections
Source: Biodivers Data J. 2026 Jan 27;14:e182574. doi: 10.3897/BDJ.14.e182574 (PMC12869186; doi:10.3897/BDJ.14.e182574)
Supplement: XML Treatment for Nausithoe punctata [file BDJ.14.e182574-treatment9.xml]

<!DOCTYPE tp:taxon-treatment
  PUBLIC "-//TaxonX//DTD Taxonomic Treatment Publishing DTD v0 20100105//EN" "tax-treatment-NSO.dtd">
<tp:taxon-treatment xmlns:tp="http://www.plazi.org/taxpub"><tp:treatment-meta><mixed-citation publication-type="journal"><person-group><name><surname>Gamero-Mora</surname><given-names>Edgar</given-names></name><name><surname>Osorio</surname><given-names>Ivan A. Castellanos</given-names></name><name><surname>Celis</surname><given-names>Laura</given-names></name><name><surname>Mendoza-Becerril</surname><given-names>María A.</given-names></name></person-group><article-title>An updated checklist of <tp:taxon-name><tp:taxon-name-part taxon-name-part-type="class">Scyphozoa</tp:taxon-name-part></tp:taxon-name> (<tp:taxon-name><tp:taxon-name-part taxon-name-part-type="phylum">Cnidaria</tp:taxon-name-part></tp:taxon-name>, <tp:taxon-name><tp:taxon-name-part taxon-name-part-type="subphylum">Medusozoa</tp:taxon-name-part></tp:taxon-name>) from the Mexican Caribbean: integrating literature, citizen science and field collections</article-title><source>Biodivers Data J</source><day>27</day><month>01</month><year>2026</year><volume>14</volume><pub-id pub-id-type="doi">10.3897/BDJ.14.e182574</pub-id></mixed-citation></tp:treatment-meta><tp:nomenclature><tp:taxon-name><object-id xmlns:xlink="http://www.w3.org/1999/xlink" content-type="arpha" xlink:type="simple">63341F15-1970-59A8-A3B6-1088B4B4A427</object-id><tp:taxon-name-part taxon-name-part-type="genus">Nausithoe</tp:taxon-name-part> <tp:taxon-name-part taxon-name-part-type="species">punctata</tp:taxon-name-part><object-id xmlns:xlink="http://www.w3.org/1999/xlink" xlink:type="simple" object-id-type="Barcode of Life">https://www.marinespecies.org/aphia.php?p=taxdetails&amp;id=135290</object-id></tp:taxon-name><tp:taxon-authority>Kölliker, 1853</tp:taxon-authority></tp:nomenclature><tp:treatment-sec sec-type="Distribution"><title>Distribution</title><p>See Fig. <xref ref-type="fig" rid="F13376182">1</xref>, <xref ref-type="bibr" rid="B13589019">Mendoza-Becerril et al. (2025)</xref>.</p></tp:treatment-sec><tp:treatment-sec sec-type="Notes"><title>Notes</title><p><italic><tp:taxon-name><tp:taxon-name-part taxon-name-part-type="genus" reg="Nausithoe">Nausithoe</tp:taxon-name-part> <tp:taxon-name-part taxon-name-part-type="species" reg="punctata">punctata</tp:taxon-name-part></tp:taxon-name></italic> was the most frequently recorded coronate medusa in the Mexican Caribbean (Table <xref ref-type="table" rid="T13580556">2</xref>, Fig. <xref ref-type="fig" rid="F13719511">2</xref><xref ref-type="fig" rid="F13719517">b</xref>). This is a shallow-water species and has a broad distribution, being present in the Mediterranean Sea, Red Sea, North Atlantic and multiple localities in the Caribbean — Puerto Rico, Saint Croix, Venezuela, Cuba and Belize (<xref ref-type="bibr" rid="B13823567">Márquez et al. 2006</xref>, <xref ref-type="bibr" rid="B13569359">Molinari et al. 2023</xref>, <xref ref-type="bibr" rid="B13581497">Morejón-Arrojo and Rodríguez-Viera 2025</xref>). <italic><tp:taxon-name><tp:taxon-name-part taxon-name-part-type="genus" reg="Nausithoe">Nausithoe</tp:taxon-name-part> <tp:taxon-name-part taxon-name-part-type="species" reg="punctata">punctata</tp:taxon-name-part></tp:taxon-name></italic> can be distinguished from the closely-related <italic><tp:taxon-name><tp:taxon-name-part taxon-name-part-type="genus" reg="Nausithoe">N.</tp:taxon-name-part> <tp:taxon-name-part taxon-name-part-type="species" reg="maculata">maculata</tp:taxon-name-part></tp:taxon-name></italic> by the absence of pigmentation in the lappets and its larger body size (<xref ref-type="bibr" rid="B13569359">Molinari et al. 2023</xref>).</p></tp:treatment-sec><tp:treatment-sec><!--Section generated to contain objects referenced in tp:taxon-treatment.--><fig id="F13376182" position="float" orientation="portrait"><object-id xmlns:xlink="http://www.w3.org/1999/xlink" content-type="arpha" xlink:type="simple">EFAF0471-C5FA-5BFE-B36F-070C9118B522</object-id><object-id xmlns:xlink="http://www.w3.org/1999/xlink" content-type="doi" xlink:type="simple">10.3897/BDJ.14.e182574.figure5c</object-id><label>Figure 1.</label><caption><p>Literature, citizen science and samples collected records of <tp:taxon-name><tp:taxon-name-part taxon-name-part-type="class">Scyphozoa</tp:taxon-name-part></tp:taxon-name>, Coronate in the Mexican Caribbean from 1972 to 2025. The record of <italic><tp:taxon-name><tp:taxon-name-part taxon-name-part-type="genus" reg="Nausithoe">Nausithoe</tp:taxon-name-part></tp:taxon-name></italic> sp. is not shown in the map because it is based on a citizen-science observation reported with a broad coordinate range that could not be plotted as a discrete locality.</p></caption><graphic xmlns:xlink="http://www.w3.org/1999/xlink" xlink:href="bdj-14-e182574-g001.jpg" position="float" id="oo_1515567.jpg" orientation="portrait" xlink:type="simple"><uri content-type="original_file" xlink:type="simple">https://binary.pensoft.net/fig/1515567</uri></graphic></fig><table-wrap id="T13580556" position="float" orientation="portrait"><label>Table 2.</label><caption><p><tp:taxon-name><tp:taxon-name-part taxon-name-part-type="class">Scyphozoa</tp:taxon-name-part></tp:taxon-name> taxa in the Mexican Caribbean. L: literature, CS: citizen science, SC: samples collected. Numbers in parentheses correspond to the reference numbers indicated in the table, columns sting level, ecosystem services and damage incurred. <xref ref-type="bibr" rid="B13581309">Segura Puertas et al. (1999)</xref> (1), <xref ref-type="bibr" rid="B13581318">Nithiyasri et al. (2025)</xref> (2), <xref ref-type="bibr" rid="B13581327">Kingsford et al. (2017)</xref> (3), <xref ref-type="bibr" rid="B13581338">Muffett et al. (2021)</xref> (4), <xref ref-type="bibr" rid="B13581347">Li et al. (2014)</xref> (5), <xref ref-type="bibr" rid="B13581359">Burnett (1996)</xref> (6), <xref ref-type="bibr" rid="B13581367">Nurasmi et al. (2021)</xref> (7), <xref ref-type="bibr" rid="B13581376">Marambio et al. (2021)</xref> (8), <xref ref-type="bibr" rid="B13581385">Sánchez-Rodríguez and Lucio-Martínez (2011)</xref> (9), <xref ref-type="bibr" rid="B13581394">Segura-Puertas et al. (2002)</xref> (10), <xref ref-type="bibr" rid="B13589067">Morales-Landa et al. (2008)</xref> (11), <xref ref-type="bibr" rid="B13581404">Zare et al. (2023)</xref> (12), <xref ref-type="bibr" rid="B13643535">Brotz et al. (2016)</xref> (13), <xref ref-type="bibr" rid="B13581440">Duarte et al. (2022)</xref> (14), <xref ref-type="bibr" rid="B13581449">Ballesteros et al. (2022)</xref> (15), <xref ref-type="bibr" rid="B13581470">Lucas (2001)</xref> (16).</p></caption><table rules="all" border="0"><tbody><tr><td rowspan="1" colspan="1">Taxa</td><td rowspan="1" colspan="1">ID Worms species</td><td rowspan="1" colspan="1">ID BoldSystem</td><td rowspan="1" colspan="1">Number of records</td><td rowspan="1" colspan="1">Stinging level</td><td rowspan="1" colspan="1">Ecosystem services</td><td rowspan="1" colspan="1">Damage incurred</td></tr><tr><td rowspan="1" colspan="1">
              <italic>
                <tp:taxon-name><tp:taxon-name-part taxon-name-part-type="genus" reg="Atolla">Atolla</tp:taxon-name-part> <tp:taxon-name-part taxon-name-part-type="species" reg="vanhoeffeni">vanhoeffeni</tp:taxon-name-part></tp:taxon-name>
              </italic>
            </td><td rowspan="1" colspan="1">135281</td><td rowspan="1" colspan="1">without DNA sample</td><td rowspan="1" colspan="1">2(L)</td><td rowspan="1" colspan="1">no data</td><td rowspan="1" colspan="1">no data</td><td rowspan="1" colspan="1">no data</td></tr><tr><td rowspan="1" colspan="1">
              <italic>
                <tp:taxon-name><tp:taxon-name-part taxon-name-part-type="genus" reg="Linuche">Linuche</tp:taxon-name-part> <tp:taxon-name-part taxon-name-part-type="species" reg="unguiculata">unguiculata</tp:taxon-name-part></tp:taxon-name>
              </italic>
            </td><td rowspan="1" colspan="1">221098</td><td rowspan="1" colspan="1">without DNA sample</td><td rowspan="1" colspan="1">28(L), 13(CS), 1(SC)</td><td rowspan="1" colspan="1">moderate (1)</td><td rowspan="1" colspan="1">antifungal and antiprotozoal activity (11)</td><td rowspan="1" colspan="1">Tourism (1)</td></tr><tr><td rowspan="1" colspan="1">
              <italic>
                <tp:taxon-name><tp:taxon-name-part taxon-name-part-type="genus" reg="Nausithoe">Nausithoe</tp:taxon-name-part> <tp:taxon-name-part taxon-name-part-type="species" reg="maculata">maculata</tp:taxon-name-part></tp:taxon-name>
              </italic>
            </td><td rowspan="1" colspan="1">287158</td><td rowspan="1" colspan="1">without DNA sample</td><td rowspan="1" colspan="1">1(L)</td><td rowspan="1" colspan="1">moderate (2)</td><td rowspan="1" colspan="1">no data</td><td rowspan="1" colspan="1">no data</td></tr><tr><td rowspan="1" colspan="1">
              <italic>
                <tp:taxon-name><tp:taxon-name-part taxon-name-part-type="genus" reg="Nausithoe">Nausithoe</tp:taxon-name-part> <tp:taxon-name-part taxon-name-part-type="species" reg="punctata">punctata</tp:taxon-name-part></tp:taxon-name>
              </italic>
            </td><td rowspan="1" colspan="1">135290</td><td rowspan="1" colspan="1">without DNA sample</td><td rowspan="1" colspan="1">45(L), 1(SC)</td><td rowspan="1" colspan="1">moderate (2)</td><td rowspan="1" colspan="1">no data</td><td rowspan="1" colspan="1">no data</td></tr><tr><td rowspan="1" colspan="1">
              <italic>
                <tp:taxon-name><tp:taxon-name-part taxon-name-part-type="genus" reg="Nausithoe">Nausithoe</tp:taxon-name-part> <tp:taxon-name-part taxon-name-part-type="species" reg="rubra">rubra</tp:taxon-name-part></tp:taxon-name>
              </italic>
            </td><td rowspan="1" colspan="1">135291</td><td rowspan="1" colspan="1">without DNA sample</td><td rowspan="1" colspan="1">2(L)</td><td rowspan="1" colspan="1">moderate (2)</td><td rowspan="1" colspan="1">no data</td><td rowspan="1" colspan="1">no data</td></tr><tr><td rowspan="1" colspan="1"><italic><tp:taxon-name><tp:taxon-name-part taxon-name-part-type="genus" reg="Nausithoe">Nausithoe</tp:taxon-name-part></tp:taxon-name></italic> sp.</td><td rowspan="1" colspan="1"/><td rowspan="1" colspan="1">without DNA sample</td><td rowspan="1" colspan="1">1(CS)</td><td rowspan="1" colspan="1">moderate (2)</td><td rowspan="1" colspan="1">no data</td><td rowspan="1" colspan="1">no data</td></tr><tr><td rowspan="1" colspan="1">
              <italic>
                <tp:taxon-name><tp:taxon-name-part taxon-name-part-type="genus" reg="Periphylla">Periphylla</tp:taxon-name-part> <tp:taxon-name-part taxon-name-part-type="species" reg="periphylla">periphylla</tp:taxon-name-part></tp:taxon-name>
              </italic>
            </td><td rowspan="1" colspan="1">135294</td><td rowspan="1" colspan="1">without DNA sample</td><td rowspan="1" colspan="1">1(SC)</td><td rowspan="1" colspan="1">low (3)</td><td rowspan="1" colspan="1">no data</td><td rowspan="1" colspan="1">no data</td></tr><tr><td rowspan="1" colspan="1">
              <italic>
                <tp:taxon-name><tp:taxon-name-part taxon-name-part-type="genus" reg="Cassiopea">Cassiopea</tp:taxon-name-part> <tp:taxon-name-part taxon-name-part-type="species" reg="andromeda">andromeda</tp:taxon-name-part></tp:taxon-name>
              </italic>
            </td><td rowspan="1" colspan="1">135295</td><td rowspan="1" colspan="1">without DNA sample</td><td rowspan="1" colspan="1">1(L), 1(SC)</td><td rowspan="1" colspan="1">low to moderate (4)</td><td rowspan="1" colspan="1">anticancer (12), potentially edible resource (13)</td><td rowspan="1" colspan="1">Tourism (Aquarists, researchers, recreational snorkellers) (4)</td></tr><tr><td rowspan="1" colspan="1">
              <italic>
                <tp:taxon-name><tp:taxon-name-part taxon-name-part-type="genus" reg="Cassiopea">Cassiopea</tp:taxon-name-part> <tp:taxon-name-part taxon-name-part-type="species" reg="frondosa">frondosa</tp:taxon-name-part></tp:taxon-name>
              </italic>
            </td><td rowspan="1" colspan="1">287166</td><td rowspan="1" colspan="1">without DNA sample</td><td rowspan="1" colspan="1">6(L), 2(CS)</td><td rowspan="1" colspan="1">low to moderate (4)</td><td rowspan="1" colspan="1">potentially edible resource (13)</td><td rowspan="1" colspan="1">Tourism (Aquarists, researchers, recreational snorkellers) (4)</td></tr><tr><td rowspan="1" colspan="1">
              <italic>
                <tp:taxon-name><tp:taxon-name-part taxon-name-part-type="genus" reg="Cassiopea">Cassiopea</tp:taxon-name-part> <tp:taxon-name-part taxon-name-part-type="species" reg="xamachana">xamachana</tp:taxon-name-part></tp:taxon-name>
              </italic>
            </td><td rowspan="1" colspan="1">287172</td><td rowspan="1" colspan="1">MEDUS188-25, MEDUS189-25, MEDUS190-25, MEDUS191-25, MEDUS192-25</td><td rowspan="1" colspan="1">27(L), 43(CS), 27(SC)</td><td rowspan="1" colspan="1">low to moderate (4)</td><td rowspan="1" colspan="1">antiprotozoal activity (11), potentially edible resource (13)</td><td rowspan="1" colspan="1">Tourism (Aquarists, researchers, recreational snorkellers) (4)</td></tr><tr><td rowspan="1" colspan="1"><italic><tp:taxon-name><tp:taxon-name-part taxon-name-part-type="genus" reg="Cassiopea">Cassiopea</tp:taxon-name-part></tp:taxon-name></italic> spp.</td><td rowspan="1" colspan="1"/><td rowspan="1" colspan="1">without DNA sample</td><td rowspan="1" colspan="1">69(CS)</td><td rowspan="1" colspan="1">low to moderate (4)</td><td rowspan="1" colspan="1">potentially edible resource (13)</td><td rowspan="1" colspan="1">Tourism (Aquarists, researchers, recreational snorkellers) (4)</td></tr><tr><td rowspan="1" colspan="1"><italic><tp:taxon-name><tp:taxon-name-part taxon-name-part-type="genus" reg="Stomolophus">Stomolophus</tp:taxon-name-part></tp:taxon-name></italic> sp.</td><td rowspan="1" colspan="1"/><td rowspan="1" colspan="1">without DNA sample</td><td rowspan="1" colspan="1">4(CS)</td><td rowspan="1" colspan="1">low to moderate (5)</td><td rowspan="1" colspan="1">Commercially exploited (fishing or aquaculture) (13, 14)</td><td rowspan="1" colspan="1">no data</td></tr><tr><td rowspan="1" colspan="1">
              <italic>
                <tp:taxon-name><tp:taxon-name-part taxon-name-part-type="genus" reg="Drymonema">Drymonema</tp:taxon-name-part> <tp:taxon-name-part taxon-name-part-type="species" reg="larsoni">larsoni</tp:taxon-name-part></tp:taxon-name>
              </italic>
            </td><td rowspan="1" colspan="1">867502</td><td rowspan="1" colspan="1">without DNA sample</td><td rowspan="1" colspan="1">6(CS)</td><td rowspan="1" colspan="1">very stinging (6)</td><td rowspan="1" colspan="1">no data</td><td rowspan="1" colspan="1">no data</td></tr><tr><td rowspan="1" colspan="1"><italic><tp:taxon-name><tp:taxon-name-part taxon-name-part-type="genus" reg="Mastigias">Mastigias</tp:taxon-name-part></tp:taxon-name></italic> sp.</td><td rowspan="1" colspan="1"/><td rowspan="1" colspan="1">without DNA sample</td><td rowspan="1" colspan="1">1(SC)</td><td rowspan="1" colspan="1">low (7)</td><td rowspan="1" colspan="1">Commercially exploited (aquaculture) (14)</td><td rowspan="1" colspan="1">no data</td></tr><tr><td rowspan="1" colspan="1"><italic><tp:taxon-name><tp:taxon-name-part taxon-name-part-type="genus" reg="Chrysaora">Chrysaora</tp:taxon-name-part></tp:taxon-name></italic> sp.</td><td rowspan="1" colspan="1"/><td rowspan="1" colspan="1">without DNA sample</td><td rowspan="1" colspan="1">2(CS)</td><td rowspan="1" colspan="1">low to moderate (8)</td><td rowspan="1" colspan="1">Commercially exploited (fishing or aquaculture) (13, 14)</td><td rowspan="1" colspan="1">Tourism (Aquarists, researchers, recreational snorkellers) (8)</td></tr><tr><td rowspan="1" colspan="1">
              <italic>
                <tp:taxon-name><tp:taxon-name-part taxon-name-part-type="genus" reg="Pelagia">Pelagia</tp:taxon-name-part> <tp:taxon-name-part taxon-name-part-type="species" reg="noctiluca">noctiluca</tp:taxon-name-part></tp:taxon-name>
              </italic>
            </td><td rowspan="1" colspan="1">135305</td><td rowspan="1" colspan="1">without DNA sample</td><td rowspan="1" colspan="1">7(L), 1(SC)</td><td rowspan="1" colspan="1">very stinging (8, 9)</td><td rowspan="1" colspan="1">Commercially exploited (aquaculture) (15)</td><td rowspan="1" colspan="1">Tourism (Aquarists, researchers, recreational snorkellers) (8)</td></tr><tr><td rowspan="1" colspan="1"><italic><tp:taxon-name><tp:taxon-name-part taxon-name-part-type="genus" reg="Aurelia">Aurelia</tp:taxon-name-part></tp:taxon-name></italic> spp.</td><td rowspan="1" colspan="1"/><td rowspan="1" colspan="1">without DNA sample</td><td rowspan="1" colspan="1">3(L), 36(CS), 2(SC)</td><td rowspan="1" colspan="1">Low (10)</td><td rowspan="1" colspan="1">Commercially exploited (fishing or aquaculture) (13, 14)</td><td rowspan="1" colspan="1">fisheries, tourism and power stations (16)</td></tr><tr><td rowspan="1" colspan="1">
              <italic>
                <tp:taxon-name><tp:taxon-name-part taxon-name-part-type="genus" reg="Deepstaria">Deepstaria</tp:taxon-name-part> <tp:taxon-name-part taxon-name-part-type="species" reg="enigmatica">enigmatica</tp:taxon-name-part></tp:taxon-name>
              </italic>
            </td><td rowspan="1" colspan="1">135307</td><td rowspan="1" colspan="1">without DNA sample</td><td rowspan="1" colspan="1">1(L)</td><td rowspan="1" colspan="1">No data</td><td rowspan="1" colspan="1">no data</td><td rowspan="1" colspan="1">no data</td></tr></tbody></table></table-wrap><fig-group id="F13719511" position="float" orientation="portrait"><caption><p>Scyphozoans from the Mexican Caribbean. <bold>A–C</bold> Order <tp:taxon-name><tp:taxon-name-part taxon-name-part-type="order">Coronatae</tp:taxon-name-part></tp:taxon-name>; <bold>D–F</bold> Order <tp:taxon-name><tp:taxon-name-part taxon-name-part-type="order">Rhizostomeae</tp:taxon-name-part></tp:taxon-name>. Photographs: A, Frida Jonguitud; B, C, E, Iván Castellanos; D, F, H. Bahena (ECOSUR). Arrows highlight selected diagnostic structures of the medusae:</p></caption><fig id="F13719516" position="float" orientation="portrait"><object-id xmlns:xlink="http://www.w3.org/1999/xlink" content-type="arpha" xlink:type="simple">EBB115D2-6310-5C38-8EDF-F6005BC2023B</object-id><object-id xmlns:xlink="http://www.w3.org/1999/xlink" content-type="doi" xlink:type="simple">10.3897/BDJ.14.e182574.figure2a</object-id><label>Figure 2a.</label><caption><p><italic><tp:taxon-name><tp:taxon-name-part taxon-name-part-type="genus" reg="Linuche">Linuche</tp:taxon-name-part> <tp:taxon-name-part taxon-name-part-type="species" reg="unguiculata">unguiculata</tp:taxon-name-part></tp:taxon-name></italic>; <ext-link xmlns:xlink="http://www.w3.org/1999/xlink" ext-link-type="uri" xlink:href="https://doi.org/10.3897/BDJ.14.e182574.figure2a" xlink:type="simple"> </ext-link></p></caption><graphic xmlns:xlink="http://www.w3.org/1999/xlink" xlink:href="bdj-14-e182574-g002_a.jpg" xlink:type="simple" position="float" orientation="portrait" id="oo_1515592.jpg"><uri content-type="original_file" xlink:type="simple">https://binary.pensoft.net/fig/1515592</uri></graphic></fig><fig id="F13719517" position="float" orientation="portrait"><object-id xmlns:xlink="http://www.w3.org/1999/xlink" content-type="arpha" xlink:type="simple">B0EB71DB-F302-579D-90BC-E0D20E8741CC</object-id><object-id xmlns:xlink="http://www.w3.org/1999/xlink" content-type="doi" xlink:type="simple">10.3897/BDJ.14.e182574.figure2b</object-id><label>Figure 2b.</label><caption><p><italic><tp:taxon-name><tp:taxon-name-part taxon-name-part-type="genus" reg="Nausithoe">Nausithoe</tp:taxon-name-part> <tp:taxon-name-part taxon-name-part-type="species" reg="punctata">punctata</tp:taxon-name-part></tp:taxon-name></italic>; <ext-link xmlns:xlink="http://www.w3.org/1999/xlink" ext-link-type="uri" xlink:href="https://doi.org/10.3897/BDJ.14.e182574.figure2b" xlink:type="simple"> </ext-link></p></caption><graphic xmlns:xlink="http://www.w3.org/1999/xlink" xlink:href="bdj-14-e182574-g002_b.jpg" xlink:type="simple" position="float" orientation="portrait" id="oo_1515593.jpg"><uri content-type="original_file" xlink:type="simple">https://binary.pensoft.net/fig/1515593</uri></graphic></fig><fig id="F13719518" position="float" orientation="portrait"><object-id xmlns:xlink="http://www.w3.org/1999/xlink" content-type="arpha" xlink:type="simple">5BF7705A-114E-5F09-B963-E30A94148EF2</object-id><object-id xmlns:xlink="http://www.w3.org/1999/xlink" content-type="doi" xlink:type="simple">10.3897/BDJ.14.e182574.figure2c</object-id><label>Figure 2c.</label><caption><p><italic><tp:taxon-name><tp:taxon-name-part taxon-name-part-type="genus" reg="Periphylla">Periphylla</tp:taxon-name-part> <tp:taxon-name-part taxon-name-part-type="species" reg="periphylla">periphylla</tp:taxon-name-part></tp:taxon-name></italic>; <ext-link xmlns:xlink="http://www.w3.org/1999/xlink" ext-link-type="uri" xlink:href="https://doi.org/10.3897/BDJ.14.e182574.figure2c" xlink:type="simple"> </ext-link></p></caption><graphic xmlns:xlink="http://www.w3.org/1999/xlink" xlink:href="bdj-14-e182574-g002_c.jpg" xlink:type="simple" position="float" orientation="portrait" id="oo_1515594.jpg"><uri content-type="original_file" xlink:type="simple">https://binary.pensoft.net/fig/1515594</uri></graphic></fig><fig id="F13719519" position="float" orientation="portrait"><object-id xmlns:xlink="http://www.w3.org/1999/xlink" content-type="arpha" xlink:type="simple">739DD89E-FE8D-5931-9C61-E4E46F5580DF</object-id><object-id xmlns:xlink="http://www.w3.org/1999/xlink" content-type="doi" xlink:type="simple">10.3897/BDJ.14.e182574.figure2d</object-id><label>Figure 2d.</label><caption><p><italic><tp:taxon-name><tp:taxon-name-part taxon-name-part-type="genus" reg="Cassiopea">Cassiopea</tp:taxon-name-part> <tp:taxon-name-part taxon-name-part-type="species" reg="frondosa">frondosa</tp:taxon-name-part></tp:taxon-name></italic>; <ext-link xmlns:xlink="http://www.w3.org/1999/xlink" ext-link-type="uri" xlink:href="https://doi.org/10.3897/BDJ.14.e182574.figure2d" xlink:type="simple"> </ext-link></p></caption><graphic xmlns:xlink="http://www.w3.org/1999/xlink" xlink:href="bdj-14-e182574-g002_d.jpg" xlink:type="simple" position="float" orientation="portrait" id="oo_1515595.jpg"><uri content-type="original_file" xlink:type="simple">https://binary.pensoft.net/fig/1515595</uri></graphic></fig><fig id="F13719520" position="float" orientation="portrait"><object-id xmlns:xlink="http://www.w3.org/1999/xlink" content-type="arpha" xlink:type="simple">740CFF35-3408-5E95-9EA3-D53CA647450E</object-id><object-id xmlns:xlink="http://www.w3.org/1999/xlink" content-type="doi" xlink:type="simple">10.3897/BDJ.14.e182574.figure2e</object-id><label>Figure 2e.</label><caption><p><italic><tp:taxon-name><tp:taxon-name-part taxon-name-part-type="genus" reg="Cassiopea">Cassiopea</tp:taxon-name-part> <tp:taxon-name-part taxon-name-part-type="species" reg="xamachana">xamachana</tp:taxon-name-part></tp:taxon-name></italic>;</p></caption><graphic xmlns:xlink="http://www.w3.org/1999/xlink" xlink:href="bdj-14-e182574-g002_e.jpg" xlink:type="simple" position="float" orientation="portrait" id="oo_1515596.jpg"><uri content-type="original_file" xlink:type="simple">https://binary.pensoft.net/fig/1515596</uri></graphic></fig><fig id="F13719521" position="float" orientation="portrait"><object-id xmlns:xlink="http://www.w3.org/1999/xlink" content-type="arpha" xlink:type="simple">850F5237-BC32-5E0B-B8B3-A055DB382A98</object-id><object-id xmlns:xlink="http://www.w3.org/1999/xlink" content-type="doi" xlink:type="simple">10.3897/BDJ.14.e182574.figure2f</object-id><label>Figure 2f.</label><caption><p><italic><tp:taxon-name><tp:taxon-name-part taxon-name-part-type="genus" reg="Stomolophus">Stomolophus</tp:taxon-name-part></tp:taxon-name></italic> sp.</p></caption><graphic xmlns:xlink="http://www.w3.org/1999/xlink" xlink:href="bdj-14-e182574-g002_f.jpg" xlink:type="simple" position="float" orientation="portrait" id="oo_1515718.jpg"><uri content-type="original_file" xlink:type="simple">https://binary.pensoft.net/fig/1515718</uri></graphic></fig></fig-group><fig id="F13719517" position="float" orientation="portrait"><object-id xmlns:xlink="http://www.w3.org/1999/xlink" content-type="arpha" xlink:type="simple">B0EB71DB-F302-579D-90BC-E0D20E8741CC</object-id><object-id xmlns:xlink="http://www.w3.org/1999/xlink" content-type="doi" xlink:type="simple">10.3897/BDJ.14.e182574.figure2b</object-id><label>Figure 2b.</label><caption><p><italic><tp:taxon-name><tp:taxon-name-part taxon-name-part-type="genus" reg="Nausithoe">Nausithoe</tp:taxon-name-part> <tp:taxon-name-part taxon-name-part-type="species" reg="punctata">punctata</tp:taxon-name-part></tp:taxon-name></italic>; <ext-link xmlns:xlink="http://www.w3.org/1999/xlink" ext-link-type="uri" xlink:href="https://doi.org/10.3897/BDJ.14.e182574.figure2b" xlink:type="simple"> </ext-link></p></caption><graphic xmlns:xlink="http://www.w3.org/1999/xlink" xlink:href="bdj-14-e182574-g002_b.jpg" xlink:type="simple" position="float" orientation="portrait" id="oo_1515593.jpg"><uri content-type="original_file" xlink:type="simple">https://binary.pensoft.net/fig/1515593</uri></graphic></fig></tp:treatment-sec><ref-list><ref id="B13589019"><element-citation xmlns:xlink="http://www.w3.org/1999/xlink" publication-type="other" xlink:type="simple"><person-group person-group-type="author"><name name-style="western"><surname>Mendoza-Becerril</surname><given-names>M. A.</given-names></name><name name-style="western"><surname>Castellanos-Osorio</surname><given-names>I.</given-names></name><name name-style="western"><surname>Celis</surname><given-names>L.</given-names></name><name name-style="western"><surname>Restrepo-Avendaño</surname><given-names>L.</given-names></name><name name-style="western"><surname>Gamero-Mora</surname><given-names>E.</given-names></name></person-group><year>2025</year><article-title>Scyphozoa of the Mexican caribbean [Data set]</article-title><publisher-name>Zenodo</publisher-name><pub-id pub-id-type="doi">10.5281/zenodo.17400687</pub-id></element-citation></ref><ref id="B13581309"><element-citation xmlns:xlink="http://www.w3.org/1999/xlink" publication-type="article" xlink:type="simple"><person-group person-group-type="author"><name name-style="western"><surname>Segura Puertas</surname><given-names>L.</given-names></name><name name-style="western"><surname>Burnett</surname><given-names>J. W.</given-names></name><name name-style="western"><surname>Heimer de la Cotera</surname><given-names>E.</given-names></name></person-group><year>1999</year><article-title>The medusa stage of the coronate scyphomedusa <italic><tp:taxon-name><tp:taxon-name-part taxon-name-part-type="genus" reg="Linuche">Linuche</tp:taxon-name-part> <tp:taxon-name-part taxon-name-part-type="species" reg="unguiculata">unguiculata</tp:taxon-name-part></tp:taxon-name></italic> (‘thimble jellyfish’) can cause seabather’s eruption</article-title><source>Dermatology</source><volume>198</volume><issue>2</issue><fpage>171</fpage><lpage>172</lpage><pub-id pub-id-type="doi">10.1159/000018098</pub-id></element-citation></ref><ref id="B13581318"><element-citation xmlns:xlink="http://www.w3.org/1999/xlink" publication-type="article" xlink:type="simple"><person-group person-group-type="author"><name name-style="western"><surname>Nithiyasri</surname><given-names>S.</given-names></name><name name-style="western"><surname>Govindaraju</surname><given-names>K.</given-names></name><name name-style="western"><surname>Nisa</surname><given-names>S. A.</given-names></name><name name-style="western"><surname>Tharan</surname><given-names>S. B.</given-names></name></person-group><year>2025</year><article-title>Biodiversity of jellyfish in the Indian coastal ecosystem: structural diversity, functional ecology, and venom dynamics with global implications</article-title><source>Marine Environmental Research</source><volume>107405</volume><pub-id pub-id-type="doi">10.1016/j.marenvres.2025.107405</pub-id></element-citation></ref><ref id="B13581327"><element-citation xmlns:xlink="http://www.w3.org/1999/xlink" publication-type="article" xlink:type="simple"><person-group person-group-type="author"><name name-style="western"><surname>Kingsford</surname><given-names>M. J.</given-names></name><name name-style="western"><surname>Becken</surname><given-names>S.</given-names></name><name name-style="western"><surname>Bordehore</surname><given-names>C.</given-names></name><name name-style="western"><surname>Fuentes</surname><given-names>V. L.</given-names></name><name name-style="western"><surname>Pitt</surname><given-names>K. A.</given-names></name><name name-style="western"><surname>Yangihara</surname><given-names>A. A.</given-names></name></person-group><year>2017</year><article-title>Empowering stakeholders to manage stinging jellyfish: a perspective</article-title><source>Coastal Management</source><volume>46</volume><issue>1</issue><fpage>1</fpage><lpage>18</lpage><pub-id pub-id-type="doi">10.1080/08920753.2018.1405326</pub-id></element-citation></ref><ref id="B13581338"><element-citation xmlns:xlink="http://www.w3.org/1999/xlink" publication-type="article" xlink:type="simple"><person-group person-group-type="author"><name name-style="western"><surname>Muffett</surname><given-names>K. M.</given-names></name><name name-style="western"><surname>Klompen</surname><given-names>A. M.</given-names></name><name name-style="western"><surname>Collins</surname><given-names>A. G.</given-names></name><name name-style="western"><surname>Lewis Ames</surname><given-names>C.</given-names></name></person-group><year>2021</year><article-title>Raising awareness of the severity of “contactless stings” by <italic><tp:taxon-name><tp:taxon-name-part taxon-name-part-type="genus" reg="Cassiopea">Cassiopea</tp:taxon-name-part></tp:taxon-name></italic> jellyfish and kin</article-title><source>Animals</source><volume>11</volume><issue>12</issue><fpage>3357</fpage><pub-id pub-id-type="doi">10.3390/ani11123357</pub-id></element-citation></ref><ref id="B13581347"><element-citation xmlns:xlink="http://www.w3.org/1999/xlink" publication-type="article" xlink:type="simple"><person-group person-group-type="author"><name name-style="western"><surname>Li</surname><given-names>R.</given-names></name><name name-style="western"><surname>Yu</surname><given-names>H.</given-names></name><name name-style="western"><surname>Xue</surname><given-names>W.</given-names></name><name name-style="western"><surname>Yue</surname><given-names>Y.</given-names></name><name name-style="western"><surname>Liu</surname><given-names>S.</given-names></name><name name-style="western"><surname>Xing</surname><given-names>R.</given-names></name><name name-style="western"><surname>Li</surname><given-names>P.</given-names></name></person-group><year>2014</year><article-title>Jellyfish venomics and venom gland transcriptomics analysis of <italic><tp:taxon-name><tp:taxon-name-part taxon-name-part-type="genus" reg="Stomolophus">Stomolophus</tp:taxon-name-part> <tp:taxon-name-part taxon-name-part-type="species" reg="meleagris">meleagris</tp:taxon-name-part></tp:taxon-name></italic> to reveal the toxins associated with sting</article-title><source>Journal of Proteomics</source><volume>106</volume><fpage>17</fpage><lpage>29</lpage><pub-id pub-id-type="doi">10.1016/j.jprot.2014.04.011</pub-id></element-citation></ref><ref id="B13581359"><element-citation xmlns:xlink="http://www.w3.org/1999/xlink" publication-type="book" xlink:type="simple"><person-group person-group-type="author"><name name-style="western"><surname>Burnett</surname><given-names>J. W.</given-names></name></person-group><year>1996</year><source>Venomous and poisonous marine animals: a medical and biological handbook</source><publisher-name>University of new south wales press</publisher-name><publisher-loc>Sidney, Australia</publisher-loc><size units="page">420</size><isbn>0868402796</isbn></element-citation></ref><ref id="B13581367"><element-citation xmlns:xlink="http://www.w3.org/1999/xlink" publication-type="article" xlink:type="simple"><person-group person-group-type="author"><name name-style="western"><surname>Nurasmi</surname><given-names>N.</given-names></name><name name-style="western"><surname>Ridwan</surname><given-names>A.</given-names></name><name name-style="western"><surname>Awaludin</surname><given-names>A.</given-names></name></person-group><year>2021</year><article-title>Comparative study of morphology and histology on Papuan jellyfish <italic><tp:taxon-name><tp:taxon-name-part taxon-name-part-type="genus" reg="Mastigias">Mastigias</tp:taxon-name-part> <tp:taxon-name-part taxon-name-part-type="species" reg="papua">papua</tp:taxon-name-part></tp:taxon-name></italic> in Kakaban lake and sea</article-title><source>Journal of Tropical Life Science</source><volume>11</volume><issue>2</issue><fpage>181</fpage><lpage>186</lpage><pub-id pub-id-type="doi">10.11594/jtls.11.02.07</pub-id></element-citation></ref><ref id="B13581376"><element-citation xmlns:xlink="http://www.w3.org/1999/xlink" publication-type="other" xlink:type="simple"><person-group person-group-type="author"><name name-style="western"><surname>Marambio</surname><given-names>M.</given-names></name><name name-style="western"><surname>Ballesteros</surname><given-names>A.</given-names></name><name name-style="western"><surname>López-Castillo</surname><given-names>L.</given-names></name><name name-style="western"><surname>Fuentes</surname><given-names>V.</given-names></name><name name-style="western"><surname>Gili</surname><given-names>J. M.</given-names></name></person-group><year>2021</year><article-title>Guía de identificación de medusas y otros organismos gelatinosos</article-title><publisher-name>Instituto de Ciencias del Mar</publisher-name></element-citation></ref><ref id="B13581385"><element-citation xmlns:xlink="http://www.w3.org/1999/xlink" publication-type="article" xlink:type="simple"><person-group person-group-type="author"><name name-style="western"><surname>Sánchez-Rodríguez</surname><given-names>J.</given-names></name><name name-style="western"><surname>Lucio-Martínez</surname><given-names>N. L.</given-names></name></person-group><year>2011</year><article-title>Isolation and prepurification of active compounds in venom from <italic><tp:taxon-name><tp:taxon-name-part taxon-name-part-type="genus" reg="Pelagia">Pelagia</tp:taxon-name-part> <tp:taxon-name-part taxon-name-part-type="species" reg="noctiluca">noctiluca</tp:taxon-name-part></tp:taxon-name></italic> (<tp:taxon-name><tp:taxon-name-part taxon-name-part-type="class">Scyphozoa</tp:taxon-name-part></tp:taxon-name>: <tp:taxon-name><tp:taxon-name-part taxon-name-part-type="family">Pelagiidae</tp:taxon-name-part></tp:taxon-name>) from the Caribbean sea</article-title><source>Ciencias Marinas</source><volume>37</volume><issue>3</issue><fpage>369</fpage><lpage>377</lpage><pub-id pub-id-type="doi">10.7773/cm.v37i3</pub-id></element-citation></ref><ref id="B13581394"><element-citation xmlns:xlink="http://www.w3.org/1999/xlink" publication-type="article" xlink:type="simple"><person-group person-group-type="author"><name name-style="western"><surname>Segura-Puertas</surname><given-names>L.</given-names></name><name name-style="western"><surname>Avila-Soria</surname><given-names>G.</given-names></name><name name-style="western"><surname>Sánchez-Rodríguez</surname><given-names>J.</given-names></name><name name-style="western"><surname>Ramos-Aguilar</surname><given-names>M. E.</given-names></name><name name-style="western"><surname>Burnett</surname><given-names>J. W.</given-names></name></person-group><year>2002</year><article-title>Some toxinological aspects of <italic><tp:taxon-name><tp:taxon-name-part taxon-name-part-type="genus" reg="Aurelia">Aurelia</tp:taxon-name-part> <tp:taxon-name-part taxon-name-part-type="species" reg="aurita">aurita</tp:taxon-name-part></tp:taxon-name></italic> (Linné) from the Mexican caribbean</article-title><source>Journal of Venomous Animals and Toxins</source><volume>8</volume><issue>2</issue><fpage>269</fpage><lpage>282</lpage><pub-id pub-id-type="doi">10.1590/S0104-79302002000200007</pub-id></element-citation></ref><ref id="B13589067"><element-citation xmlns:xlink="http://www.w3.org/1999/xlink" publication-type="article" xlink:type="simple"><person-group person-group-type="author"><name name-style="western"><surname>Morales-Landa</surname><given-names>Juan Luis</given-names></name><name name-style="western"><surname>Zapata-Pérez</surname><given-names>Omar</given-names></name><name name-style="western"><surname>Cedillo-Rivera</surname><given-names>Roberto</given-names></name><name name-style="western"><surname>Segura-Puertas</surname><given-names>Lourdes</given-names></name><name name-style="western"><surname>Simá-Alvarez</surname><given-names>Raúl</given-names></name><name name-style="western"><surname>Sánchez-Rodríguez</surname><given-names>Judith</given-names></name></person-group><year>2008</year><article-title>Antimicrobial, antiprotozoal, and toxic activities of cnidarian extracts from the mexican Caribbean sea</article-title><source>Pharmaceutical Biology</source><volume>45</volume><issue>1</issue><fpage>37</fpage><lpage>43</lpage><pub-id pub-id-type="doi">10.1080/13880200601026325</pub-id></element-citation></ref><ref id="B13581404"><element-citation xmlns:xlink="http://www.w3.org/1999/xlink" publication-type="article" xlink:type="simple"><person-group person-group-type="author"><name name-style="western"><surname>Zare</surname><given-names>A.</given-names></name><name name-style="western"><surname>Afshar</surname><given-names>A.</given-names></name><name name-style="western"><surname>Khoradmehr</surname><given-names>A.</given-names></name><name name-style="western"><surname>Baghban</surname><given-names>N.</given-names></name><name name-style="western"><surname>Mohebbi</surname><given-names>G.</given-names></name><name name-style="western"><surname>Barmak</surname><given-names>A.</given-names></name><name name-style="western"><surname>Daneshi</surname><given-names>A.</given-names></name><name name-style="western"><surname>Bargahi</surname><given-names>A.</given-names></name><name name-style="western"><surname>Nabipour</surname><given-names>I.</given-names></name><name name-style="western"><surname>Almasi-Turk</surname><given-names>S.</given-names></name><name name-style="western"><surname>Arandian</surname><given-names>A.</given-names></name><name name-style="western"><surname>Ismail Zibaii</surname><given-names>M.</given-names></name><name name-style="western"><surname>Latiﬁ</surname><given-names>H.</given-names></name><name name-style="western"><surname>Tamadon</surname><given-names>A.</given-names></name></person-group><year>2023</year><article-title>Chemical compositions and experimental and computational modeling of the anticancer effects of cnidocyte venoms of jellyfish <italic><tp:taxon-name><tp:taxon-name-part taxon-name-part-type="genus" reg="Cassiopea">Cassiopea</tp:taxon-name-part> <tp:taxon-name-part taxon-name-part-type="species" reg="andromeda">andromeda</tp:taxon-name-part></tp:taxon-name></italic> and <italic><tp:taxon-name><tp:taxon-name-part taxon-name-part-type="genus" reg="Catostylus">Catostylus</tp:taxon-name-part> <tp:taxon-name-part taxon-name-part-type="species" reg="mosaicus">mosaicus</tp:taxon-name-part></tp:taxon-name></italic> on human adenocarcinoma A549 cells</article-title><source>Marine Drugs</source><volume>21</volume><issue>3</issue><fpage>168</fpage><pub-id pub-id-type="doi">10.3390/md21030168</pub-id></element-citation></ref><ref id="B13643535"><element-citation xmlns:xlink="http://www.w3.org/1999/xlink" publication-type="article" xlink:type="simple"><person-group person-group-type="author"><name name-style="western"><surname>Brotz</surname><given-names>Lucas</given-names></name><name name-style="western"><surname>Schiariti</surname><given-names>Agustín</given-names></name><name name-style="western"><surname>López-Martínez</surname><given-names>Juana</given-names></name><name name-style="western"><surname>Álvarez-Tello</surname><given-names>Javier</given-names></name><name name-style="western"><surname>Peggy Hsieh</surname><given-names>Y. - H.</given-names></name><name name-style="western"><surname>Jones</surname><given-names>Robert P.</given-names></name><name name-style="western"><surname>Quiñones</surname><given-names>Javier</given-names></name><name name-style="western"><surname>Dong</surname><given-names>Zhijun</given-names></name><name name-style="western"><surname>Morandini</surname><given-names>A. C.</given-names></name><name name-style="western"><surname>Preciado</surname><given-names>Mercy</given-names></name><name name-style="western"><surname>Laaz</surname><given-names>Enrique</given-names></name><name name-style="western"><surname>Mianzan</surname><given-names>Hermes</given-names></name></person-group><year>2016</year><article-title>Jellyfish fisheries in the Americas: origin, state of the art, and perspectives on new fishing grounds</article-title><source>Reviews in Fish Biology and Fisheries</source><volume>27</volume><issue>1</issue><fpage>1</fpage><lpage>29</lpage><pub-id pub-id-type="doi">10.1007/s11160-016-9445-y</pub-id></element-citation></ref><ref id="B13581440"><element-citation xmlns:xlink="http://www.w3.org/1999/xlink" publication-type="article" xlink:type="simple"><person-group person-group-type="author"><name name-style="western"><surname>Duarte</surname><given-names>I. M.</given-names></name><name name-style="western"><surname>Marques</surname><given-names>S. C.</given-names></name><name name-style="western"><surname>Leandro</surname><given-names>S. M.</given-names></name><name name-style="western"><surname>Calado</surname><given-names>R.</given-names></name></person-group><year>2022</year><article-title>An overview of jellyfish aquaculture: for food, feed, pharma and fun</article-title><source>Reviews in Aquaculture</source><volume>14</volume><issue>1</issue><fpage>265</fpage><lpage>287</lpage><pub-id pub-id-type="doi">10.1111/raq.12597</pub-id></element-citation></ref><ref id="B13581449"><element-citation xmlns:xlink="http://www.w3.org/1999/xlink" publication-type="article" xlink:type="simple"><person-group person-group-type="author"><name name-style="western"><surname>Ballesteros</surname><given-names>A.</given-names></name><name name-style="western"><surname>Páez</surname><given-names>D.</given-names></name><name name-style="western"><surname>Santín</surname><given-names>A.</given-names></name><name name-style="western"><surname>García</surname><given-names>A.</given-names></name><name name-style="western"><surname>Martín</surname><given-names>Y.</given-names></name><name name-style="western"><surname>Alonso</surname><given-names>E.</given-names></name></person-group><year>2022</year><article-title>Successful culture of <italic><tp:taxon-name><tp:taxon-name-part taxon-name-part-type="genus" reg="Pelagia">Pelagia</tp:taxon-name-part> <tp:taxon-name-part taxon-name-part-type="species" reg="noctiluca">noctiluca</tp:taxon-name-part></tp:taxon-name></italic> (<tp:taxon-name><tp:taxon-name-part taxon-name-part-type="phylum">Cnidaria</tp:taxon-name-part></tp:taxon-name>: <tp:taxon-name><tp:taxon-name-part taxon-name-part-type="class">Scyphozoa</tp:taxon-name-part></tp:taxon-name>) over time: a continuous supply of the holoplanktonic jellyfish for research and industrial applications</article-title><source>Frontiers in Marine Science</source><volume>9</volume><fpage>911383</fpage><pub-id pub-id-type="doi">10.3389/fmars.2022.911383</pub-id></element-citation></ref><ref id="B13581470"><element-citation xmlns:xlink="http://www.w3.org/1999/xlink" publication-type="article" xlink:type="simple"><person-group person-group-type="author"><name name-style="western"><surname>Lucas</surname><given-names>C. H.</given-names></name></person-group><year>2001</year><article-title>Reproduction and life history strategies of the common jellyfish, <italic><tp:taxon-name><tp:taxon-name-part taxon-name-part-type="genus" reg="Aurelia">Aurelia</tp:taxon-name-part> <tp:taxon-name-part taxon-name-part-type="species" reg="aurita">aurita</tp:taxon-name-part></tp:taxon-name></italic>, in relation to its ambient environment</article-title><source>Hydrobiologia</source><volume>451</volume><fpage>229</fpage><lpage>246</lpage><pub-id pub-id-type="doi">10.1023/A:1011836326717</pub-id></element-citation></ref><ref id="B13823567"><element-citation xmlns:xlink="http://www.w3.org/1999/xlink" publication-type="article" xlink:type="simple"><person-group person-group-type="author"><name name-style="western"><surname>Márquez</surname><given-names>Brightdoom</given-names></name><name name-style="western"><surname>Marín</surname><given-names>Baumar</given-names></name><name name-style="western"><surname>Zoppi</surname><given-names>Evelyn</given-names></name><name name-style="western"><surname>Moreno</surname><given-names>Carlos</given-names></name></person-group><year>2006</year><article-title>Zooplancton del Golfo de Cariaco</article-title><source>Boletin del Instituto Oceanográfico de Venezuela</source><volume>45</volume><issue>1</issue><fpage>61</fpage><lpage>78</lpage><uri xlink:type="simple">https://agris.fao.org/search/en/providers/125094/records/6801259cdd564a9a82839eb5</uri></element-citation></ref><ref id="B13569359"><element-citation xmlns:xlink="http://www.w3.org/1999/xlink" publication-type="article" xlink:type="simple"><person-group person-group-type="author"><name name-style="western"><surname>Molinari</surname><given-names>C. G.</given-names></name><name name-style="western"><surname>Collins</surname><given-names>A. G.</given-names></name><name name-style="western"><surname>Morandini</surname><given-names>A. C.</given-names></name></person-group><year>2023</year><article-title>A morphological review of the jellyfish genus <italic><tp:taxon-name><tp:taxon-name-part taxon-name-part-type="genus" reg="Nausithoe">Nausithoe</tp:taxon-name-part></tp:taxon-name></italic> Kölliker, 1853 (<tp:taxon-name><tp:taxon-name-part taxon-name-part-type="subfamily">Nausithoideae</tp:taxon-name-part></tp:taxon-name>, <tp:taxon-name><tp:taxon-name-part taxon-name-part-type="order">Coronatae</tp:taxon-name-part></tp:taxon-name>, <tp:taxon-name><tp:taxon-name-part taxon-name-part-type="class">Scyphozoa</tp:taxon-name-part></tp:taxon-name>, <tp:taxon-name><tp:taxon-name-part taxon-name-part-type="phylum">Cnidaria</tp:taxon-name-part></tp:taxon-name>)</article-title><source>Zootaxa</source><volume>55336</volume><issue>1</issue><fpage>1</fpage><lpage>32</lpage><pub-id pub-id-type="doi">10.11646/zootaxa.5336.1.1</pub-id></element-citation></ref><ref id="B13581497"><element-citation xmlns:xlink="http://www.w3.org/1999/xlink" publication-type="article" xlink:type="simple"><person-group person-group-type="author"><name name-style="western"><surname>Morejón-Arrojo</surname><given-names>R. D.</given-names></name><name name-style="western"><surname>Rodríguez-Viera</surname><given-names>L.</given-names></name></person-group><year>2025</year><article-title>Medusozoans of Cuba (<tp:taxon-name><tp:taxon-name-part taxon-name-part-type="phylum">Cnidaria</tp:taxon-name-part></tp:taxon-name>): an update</article-title><source>Journal of the Marine Biological Association of the UK</source><volume>105</volume><issue>e88</issue><fpage>1</fpage><lpage>27</lpage><pub-id pub-id-type="doi">10.1017/S0025315425100441</pub-id></element-citation></ref></ref-list></tp:taxon-treatment>
