# Supplementary material for: An updated checklist of Scyphozoa (Cnidaria, Medusozoa) from the Mexican Caribbean: integrating literature, citizen science and field collections
Source: Biodivers Data J. 2026 Jan 27;14:e182574. doi: 10.3897/BDJ.14.e182574 (PMC12869186; doi:10.3897/BDJ.14.e182574)
Supplement: XML Treatment for Nausithoe rubra [file BDJ.14.e182574-treatment10.xml]

<!DOCTYPE tp:taxon-treatment
  PUBLIC "-//TaxonX//DTD Taxonomic Treatment Publishing DTD v0 20100105//EN" "tax-treatment-NSO.dtd">
<tp:taxon-treatment xmlns:tp="http://www.plazi.org/taxpub"><tp:treatment-meta><mixed-citation publication-type="journal"><person-group><name><surname>Gamero-Mora</surname><given-names>Edgar</given-names></name><name><surname>Osorio</surname><given-names>Ivan A. Castellanos</given-names></name><name><surname>Celis</surname><given-names>Laura</given-names></name><name><surname>Mendoza-Becerril</surname><given-names>María A.</given-names></name></person-group><article-title>An updated checklist of <tp:taxon-name><tp:taxon-name-part taxon-name-part-type="class">Scyphozoa</tp:taxon-name-part></tp:taxon-name> (<tp:taxon-name><tp:taxon-name-part taxon-name-part-type="phylum">Cnidaria</tp:taxon-name-part></tp:taxon-name>, <tp:taxon-name><tp:taxon-name-part taxon-name-part-type="subphylum">Medusozoa</tp:taxon-name-part></tp:taxon-name>) from the Mexican Caribbean: integrating literature, citizen science and field collections</article-title><source>Biodivers Data J</source><day>27</day><month>01</month><year>2026</year><volume>14</volume><pub-id pub-id-type="doi">10.3897/BDJ.14.e182574</pub-id></mixed-citation></tp:treatment-meta><tp:nomenclature><tp:taxon-name><object-id xmlns:xlink="http://www.w3.org/1999/xlink" content-type="arpha" xlink:type="simple">A8F7CA4A-6164-50FB-8ACD-49FFB92E0A9F</object-id><tp:taxon-name-part taxon-name-part-type="genus">Nausithoe</tp:taxon-name-part> <tp:taxon-name-part taxon-name-part-type="species">rubra</tp:taxon-name-part><object-id xmlns:xlink="http://www.w3.org/1999/xlink" xlink:type="simple" object-id-type="Other URL">https://www.marinespecies.org/aphia.php?p=taxdetails&amp;id=135291</object-id></tp:taxon-name><tp:taxon-authority>Vanhöffen, 1902</tp:taxon-authority></tp:nomenclature><tp:treatment-sec sec-type="Distribution"><title>Distribution</title><p>See Fig. <xref ref-type="fig" rid="F13376182">1</xref>, <xref ref-type="bibr" rid="B13589019">Mendoza-Becerril et al. (2025)</xref>.</p></tp:treatment-sec><tp:treatment-sec sec-type="Notes"><title>Notes</title><p><italic><tp:taxon-name><tp:taxon-name-part taxon-name-part-type="genus" reg="Nausithoe">Nausithoe</tp:taxon-name-part> <tp:taxon-name-part taxon-name-part-type="species" reg="rubra">rubra</tp:taxon-name-part></tp:taxon-name></italic> was recorded twice in the Mexican Caribbean; one record came from plankton net samples collected during an oceanographic cruise at depths of 0–200 m (<xref ref-type="bibr" rid="B13378359">Segura-Puertas and Ordóñez-López 1994</xref>) and the other from shallow coastal waters (&lt; 10 m) (<xref ref-type="bibr" rid="B13581488">Tovar-Juárez et al. 2025</xref>). Outside the Mexican Caribbean, <italic><tp:taxon-name><tp:taxon-name-part taxon-name-part-type="genus" reg="Nausithoe">N.</tp:taxon-name-part> <tp:taxon-name-part taxon-name-part-type="species" reg="rubra">rubra</tp:taxon-name-part></tp:taxon-name></italic> has been reported from Peru — depth not reported — California and the Galápagos Islands, with the latter two collected from depths greater than 300 m, suggesting a broad deep-sea distribution (<xref ref-type="bibr" rid="B13569359">Molinari et al. (2023)</xref>. The shallow-water record, therefore, represents an extreme departure from the known depth range of <italic><tp:taxon-name><tp:taxon-name-part taxon-name-part-type="genus" reg="Nausithoe">N.</tp:taxon-name-part> <tp:taxon-name-part taxon-name-part-type="species" reg="rubra">rubra</tp:taxon-name-part></tp:taxon-name></italic>. This discrepancy suggests: (1) misidentification of the shallow specimen, (2) vertical migration or exceptional upwelling or (3) cryptic species requiring molecular separation. As confirmed records of <italic><tp:taxon-name><tp:taxon-name-part taxon-name-part-type="genus" reg="Nausithoe">N.</tp:taxon-name-part> <tp:taxon-name-part taxon-name-part-type="species" reg="rubra">rubra</tp:taxon-name-part></tp:taxon-name></italic> are predominantly from the Pacific Ocean, the Caribbean record, as well as records from adjacent regions, such as the Gulf of Mexico, should be interpreted with caution. In the absence of voucher material or molecular data from the Mexican Caribbean, the shallow-water record is considered highly questionable and should be confirmed through future collections.</p></tp:treatment-sec><tp:treatment-sec><!--Section generated to contain objects referenced in tp:taxon-treatment.--><fig id="F13376182" position="float" orientation="portrait"><object-id xmlns:xlink="http://www.w3.org/1999/xlink" content-type="arpha" xlink:type="simple">EFAF0471-C5FA-5BFE-B36F-070C9118B522</object-id><object-id xmlns:xlink="http://www.w3.org/1999/xlink" content-type="doi" xlink:type="simple">10.3897/BDJ.14.e182574.figure5c</object-id><label>Figure 1.</label><caption><p>Literature, citizen science and samples collected records of <tp:taxon-name><tp:taxon-name-part taxon-name-part-type="class">Scyphozoa</tp:taxon-name-part></tp:taxon-name>, Coronate in the Mexican Caribbean from 1972 to 2025. The record of <italic><tp:taxon-name><tp:taxon-name-part taxon-name-part-type="genus" reg="Nausithoe">Nausithoe</tp:taxon-name-part></tp:taxon-name></italic> sp. is not shown in the map because it is based on a citizen-science observation reported with a broad coordinate range that could not be plotted as a discrete locality.</p></caption><graphic xmlns:xlink="http://www.w3.org/1999/xlink" xlink:href="bdj-14-e182574-g001.jpg" position="float" id="oo_1515567.jpg" orientation="portrait" xlink:type="simple"><uri content-type="original_file" xlink:type="simple">https://binary.pensoft.net/fig/1515567</uri></graphic></fig></tp:treatment-sec><ref-list><ref id="B13589019"><element-citation xmlns:xlink="http://www.w3.org/1999/xlink" publication-type="other" xlink:type="simple"><person-group person-group-type="author"><name name-style="western"><surname>Mendoza-Becerril</surname><given-names>M. A.</given-names></name><name name-style="western"><surname>Castellanos-Osorio</surname><given-names>I.</given-names></name><name name-style="western"><surname>Celis</surname><given-names>L.</given-names></name><name name-style="western"><surname>Restrepo-Avendaño</surname><given-names>L.</given-names></name><name name-style="western"><surname>Gamero-Mora</surname><given-names>E.</given-names></name></person-group><year>2025</year><article-title>Scyphozoa of the Mexican caribbean [Data set]</article-title><publisher-name>Zenodo</publisher-name><pub-id pub-id-type="doi">10.5281/zenodo.17400687</pub-id></element-citation></ref><ref id="B13378359"><element-citation xmlns:xlink="http://www.w3.org/1999/xlink" publication-type="article" xlink:type="simple"><person-group person-group-type="author"><name name-style="western"><surname>Segura-Puertas</surname><given-names>L.</given-names></name><name name-style="western"><surname>Ordóñez-López</surname><given-names>U.</given-names></name></person-group><year>1994</year><article-title>Análisis de la comunidad de medusas (<tp:taxon-name><tp:taxon-name-part taxon-name-part-type="phylum">Cnidaria</tp:taxon-name-part></tp:taxon-name>) de la región oriental del banco de Campeche y el Caribe Mexicano</article-title><source>Caribbean Journal Science</source><volume>30</volume><fpage>104</fpage><lpage>115</lpage></element-citation></ref><ref id="B13581488"><element-citation xmlns:xlink="http://www.w3.org/1999/xlink" publication-type="article" xlink:type="simple"><person-group person-group-type="author"><name name-style="western"><surname>Tovar-Juárez</surname><given-names>E.</given-names></name><name name-style="western"><surname>Elías-Gutiérrez</surname><given-names>M.</given-names></name><name name-style="western"><surname>Segura-Puertas</surname><given-names>L.</given-names></name><name name-style="western"><surname>Mendoza-Becerril</surname><given-names>M. A.</given-names></name></person-group><year>2025</year><article-title>Influence of lunar periodicity on medusae (<tp:taxon-name><tp:taxon-name-part taxon-name-part-type="phylum">Cnidaria</tp:taxon-name-part></tp:taxon-name>) composition in a western Caribbean reef: Community structure before <italic><tp:taxon-name><tp:taxon-name-part taxon-name-part-type="genus" reg="Sargassum">Sargassum</tp:taxon-name-part></tp:taxon-name></italic> blooms</article-title><source>Diversity</source><volume>17</volume><issue>11</issue><fpage>769</fpage><pub-id pub-id-type="doi">10.3390/d17110769</pub-id></element-citation></ref><ref id="B13569359"><element-citation xmlns:xlink="http://www.w3.org/1999/xlink" publication-type="article" xlink:type="simple"><person-group person-group-type="author"><name name-style="western"><surname>Molinari</surname><given-names>C. G.</given-names></name><name name-style="western"><surname>Collins</surname><given-names>A. G.</given-names></name><name name-style="western"><surname>Morandini</surname><given-names>A. C.</given-names></name></person-group><year>2023</year><article-title>A morphological review of the jellyfish genus <italic><tp:taxon-name><tp:taxon-name-part taxon-name-part-type="genus" reg="Nausithoe">Nausithoe</tp:taxon-name-part></tp:taxon-name></italic> Kölliker, 1853 (<tp:taxon-name><tp:taxon-name-part taxon-name-part-type="subfamily">Nausithoideae</tp:taxon-name-part></tp:taxon-name>, <tp:taxon-name><tp:taxon-name-part taxon-name-part-type="order">Coronatae</tp:taxon-name-part></tp:taxon-name>, <tp:taxon-name><tp:taxon-name-part taxon-name-part-type="class">Scyphozoa</tp:taxon-name-part></tp:taxon-name>, <tp:taxon-name><tp:taxon-name-part taxon-name-part-type="phylum">Cnidaria</tp:taxon-name-part></tp:taxon-name>)</article-title><source>Zootaxa</source><volume>55336</volume><issue>1</issue><fpage>1</fpage><lpage>32</lpage><pub-id pub-id-type="doi">10.11646/zootaxa.5336.1.1</pub-id></element-citation></ref></ref-list></tp:taxon-treatment>
