# Supplementary material for: An updated checklist of Scyphozoa (Cnidaria, Medusozoa) from the Mexican Caribbean: integrating literature, citizen science and field collections
Source: Biodivers Data J. 2026 Jan 27;14:e182574. doi: 10.3897/BDJ.14.e182574 (PMC12869186; doi:10.3897/BDJ.14.e182574)
Supplement: XML Treatment for Periphylla periphylla [file BDJ.14.e182574-treatment12.xml]

<!DOCTYPE tp:taxon-treatment
  PUBLIC "-//TaxonX//DTD Taxonomic Treatment Publishing DTD v0 20100105//EN" "tax-treatment-NSO.dtd">
<tp:taxon-treatment xmlns:tp="http://www.plazi.org/taxpub"><tp:treatment-meta><mixed-citation publication-type="journal"><person-group><name><surname>Gamero-Mora</surname><given-names>Edgar</given-names></name><name><surname>Osorio</surname><given-names>Ivan A. Castellanos</given-names></name><name><surname>Celis</surname><given-names>Laura</given-names></name><name><surname>Mendoza-Becerril</surname><given-names>María A.</given-names></name></person-group><article-title>An updated checklist of <tp:taxon-name><tp:taxon-name-part taxon-name-part-type="class">Scyphozoa</tp:taxon-name-part></tp:taxon-name> (<tp:taxon-name><tp:taxon-name-part taxon-name-part-type="phylum">Cnidaria</tp:taxon-name-part></tp:taxon-name>, <tp:taxon-name><tp:taxon-name-part taxon-name-part-type="subphylum">Medusozoa</tp:taxon-name-part></tp:taxon-name>) from the Mexican Caribbean: integrating literature, citizen science and field collections</article-title><source>Biodivers Data J</source><day>27</day><month>01</month><year>2026</year><volume>14</volume><pub-id pub-id-type="doi">10.3897/BDJ.14.e182574</pub-id></mixed-citation></tp:treatment-meta><tp:nomenclature><tp:taxon-name><object-id xmlns:xlink="http://www.w3.org/1999/xlink" content-type="arpha" xlink:type="simple">F85EB235-03DA-57C6-BEE9-24377DE7515B</object-id><tp:taxon-name-part taxon-name-part-type="genus">Periphylla</tp:taxon-name-part> <tp:taxon-name-part taxon-name-part-type="species">periphylla</tp:taxon-name-part><object-id xmlns:xlink="http://www.w3.org/1999/xlink" xlink:type="simple" object-id-type="Barcode of Life">https://www.marinespecies.org/aphia.php?p=taxdetails&amp;id=135294</object-id></tp:taxon-name><tp:taxon-authority>(Péron &amp; Lesueur, 1810)</tp:taxon-authority></tp:nomenclature><tp:treatment-sec sec-type="Distribution"><title>Distribution</title><p>See Fig. <xref ref-type="fig" rid="F13376182">1</xref>, <xref ref-type="bibr" rid="B13589019">Mendoza-Becerril et al. (2025)</xref>.</p></tp:treatment-sec><tp:treatment-sec sec-type="Notes"><title>Notes</title><p>The specimen examined shows the diagnostic features of the genus <italic><tp:taxon-name><tp:taxon-name-part taxon-name-part-type="genus" reg="Periphylla">Periphylla</tp:taxon-name-part></tp:taxon-name></italic>: 12 tentacles, 16 marginal lappets, a dome-shaped exumbrella and a deep annular furrow (<xref ref-type="bibr" rid="B13573053">Mayer 1910</xref>). This species is the only valid member of the genus following a complex taxonomic history in which <italic><tp:taxon-name><tp:taxon-name-part taxon-name-part-type="genus" reg="Periphylla">P.</tp:taxon-name-part> <tp:taxon-name-part taxon-name-part-type="species" reg="hyacinthina">hyacinthina</tp:taxon-name-part></tp:taxon-name></italic> Haeckel, 1880, <italic><tp:taxon-name><tp:taxon-name-part taxon-name-part-type="genus" reg="Periphylla">P.</tp:taxon-name-part> <tp:taxon-name-part taxon-name-part-type="species" reg="humilis">humilis</tp:taxon-name-part></tp:taxon-name></italic> Fewkes, 1886 and <italic><tp:taxon-name><tp:taxon-name-part taxon-name-part-type="genus" reg="Periphylla">P.</tp:taxon-name-part> <tp:taxon-name-part taxon-name-part-type="species" reg="regina">regina</tp:taxon-name-part></tp:taxon-name></italic> Haeckel, 1880 were synonymised (<xref ref-type="bibr" rid="B13574946">Collins et al. 2025</xref>). <italic><tp:taxon-name><tp:taxon-name-part taxon-name-part-type="genus" reg="Periphylla">Periphylla</tp:taxon-name-part> <tp:taxon-name-part taxon-name-part-type="species" reg="periphylla">periphylla</tp:taxon-name-part></tp:taxon-name></italic> has been recorded in several deep sea areas, such as the Gulf of St. Lawrence, the Strait of Belle Isle and southwards to the coast of Virginia (<xref ref-type="bibr" rid="B13574946">Collins et al. 2025</xref>). Additional records document its presence in the Gulf of Mexico at depths exceeding 600 m (<xref ref-type="bibr" rid="B13830338">Lucas 2008</xref>, <xref ref-type="bibr" rid="B13830347">Lucas and Reed 2009</xref>). Other reports show its presence in northern and southern polar waters, the Pacific, Indian and Mediterranean seas (see <xref ref-type="bibr" rid="B13569350">Båmstedt 2023</xref>). This global distribution supports the identification of our specimen from the Caribbean Sea as <italic><tp:taxon-name><tp:taxon-name-part taxon-name-part-type="genus" reg="Periphylla">P.</tp:taxon-name-part> <tp:taxon-name-part taxon-name-part-type="species" reg="periphylla">periphylla</tp:taxon-name-part></tp:taxon-name></italic> (Fig. <xref ref-type="fig" rid="F13719511">2</xref><xref ref-type="fig" rid="F13719518">c</xref>).</p></tp:treatment-sec><tp:treatment-sec><!--Section generated to contain objects referenced in tp:taxon-treatment.--><fig id="F13376182" position="float" orientation="portrait"><object-id xmlns:xlink="http://www.w3.org/1999/xlink" content-type="arpha" xlink:type="simple">EFAF0471-C5FA-5BFE-B36F-070C9118B522</object-id><object-id xmlns:xlink="http://www.w3.org/1999/xlink" content-type="doi" xlink:type="simple">10.3897/BDJ.14.e182574.figure5c</object-id><label>Figure 1.</label><caption><p>Literature, citizen science and samples collected records of <tp:taxon-name><tp:taxon-name-part taxon-name-part-type="class">Scyphozoa</tp:taxon-name-part></tp:taxon-name>, Coronate in the Mexican Caribbean from 1972 to 2025. The record of <italic><tp:taxon-name><tp:taxon-name-part taxon-name-part-type="genus" reg="Nausithoe">Nausithoe</tp:taxon-name-part></tp:taxon-name></italic> sp. is not shown in the map because it is based on a citizen-science observation reported with a broad coordinate range that could not be plotted as a discrete locality.</p></caption><graphic xmlns:xlink="http://www.w3.org/1999/xlink" xlink:href="bdj-14-e182574-g001.jpg" position="float" id="oo_1515567.jpg" orientation="portrait" xlink:type="simple"><uri content-type="original_file" xlink:type="simple">https://binary.pensoft.net/fig/1515567</uri></graphic></fig><fig-group id="F13719511" position="float" orientation="portrait"><caption><p>Scyphozoans from the Mexican Caribbean. <bold>A–C</bold> Order <tp:taxon-name><tp:taxon-name-part taxon-name-part-type="order">Coronatae</tp:taxon-name-part></tp:taxon-name>; <bold>D–F</bold> Order <tp:taxon-name><tp:taxon-name-part taxon-name-part-type="order">Rhizostomeae</tp:taxon-name-part></tp:taxon-name>. Photographs: A, Frida Jonguitud; B, C, E, Iván Castellanos; D, F, H. Bahena (ECOSUR). Arrows highlight selected diagnostic structures of the medusae:</p></caption><fig id="F13719516" position="float" orientation="portrait"><object-id xmlns:xlink="http://www.w3.org/1999/xlink" content-type="arpha" xlink:type="simple">EBB115D2-6310-5C38-8EDF-F6005BC2023B</object-id><object-id xmlns:xlink="http://www.w3.org/1999/xlink" content-type="doi" xlink:type="simple">10.3897/BDJ.14.e182574.figure2a</object-id><label>Figure 2a.</label><caption><p><italic><tp:taxon-name><tp:taxon-name-part taxon-name-part-type="genus" reg="Linuche">Linuche</tp:taxon-name-part> <tp:taxon-name-part taxon-name-part-type="species" reg="unguiculata">unguiculata</tp:taxon-name-part></tp:taxon-name></italic>; <ext-link xmlns:xlink="http://www.w3.org/1999/xlink" ext-link-type="uri" xlink:href="https://doi.org/10.3897/BDJ.14.e182574.figure2a" xlink:type="simple"> </ext-link></p></caption><graphic xmlns:xlink="http://www.w3.org/1999/xlink" xlink:href="bdj-14-e182574-g002_a.jpg" xlink:type="simple" position="float" orientation="portrait" id="oo_1515592.jpg"><uri content-type="original_file" xlink:type="simple">https://binary.pensoft.net/fig/1515592</uri></graphic></fig><fig id="F13719517" position="float" orientation="portrait"><object-id xmlns:xlink="http://www.w3.org/1999/xlink" content-type="arpha" xlink:type="simple">B0EB71DB-F302-579D-90BC-E0D20E8741CC</object-id><object-id xmlns:xlink="http://www.w3.org/1999/xlink" content-type="doi" xlink:type="simple">10.3897/BDJ.14.e182574.figure2b</object-id><label>Figure 2b.</label><caption><p><italic><tp:taxon-name><tp:taxon-name-part taxon-name-part-type="genus" reg="Nausithoe">Nausithoe</tp:taxon-name-part> <tp:taxon-name-part taxon-name-part-type="species" reg="punctata">punctata</tp:taxon-name-part></tp:taxon-name></italic>; <ext-link xmlns:xlink="http://www.w3.org/1999/xlink" ext-link-type="uri" xlink:href="https://doi.org/10.3897/BDJ.14.e182574.figure2b" xlink:type="simple"> </ext-link></p></caption><graphic xmlns:xlink="http://www.w3.org/1999/xlink" xlink:href="bdj-14-e182574-g002_b.jpg" xlink:type="simple" position="float" orientation="portrait" id="oo_1515593.jpg"><uri content-type="original_file" xlink:type="simple">https://binary.pensoft.net/fig/1515593</uri></graphic></fig><fig id="F13719518" position="float" orientation="portrait"><object-id xmlns:xlink="http://www.w3.org/1999/xlink" content-type="arpha" xlink:type="simple">5BF7705A-114E-5F09-B963-E30A94148EF2</object-id><object-id xmlns:xlink="http://www.w3.org/1999/xlink" content-type="doi" xlink:type="simple">10.3897/BDJ.14.e182574.figure2c</object-id><label>Figure 2c.</label><caption><p><italic><tp:taxon-name><tp:taxon-name-part taxon-name-part-type="genus" reg="Periphylla">Periphylla</tp:taxon-name-part> <tp:taxon-name-part taxon-name-part-type="species" reg="periphylla">periphylla</tp:taxon-name-part></tp:taxon-name></italic>; <ext-link xmlns:xlink="http://www.w3.org/1999/xlink" ext-link-type="uri" xlink:href="https://doi.org/10.3897/BDJ.14.e182574.figure2c" xlink:type="simple"> </ext-link></p></caption><graphic xmlns:xlink="http://www.w3.org/1999/xlink" xlink:href="bdj-14-e182574-g002_c.jpg" xlink:type="simple" position="float" orientation="portrait" id="oo_1515594.jpg"><uri content-type="original_file" xlink:type="simple">https://binary.pensoft.net/fig/1515594</uri></graphic></fig><fig id="F13719519" position="float" orientation="portrait"><object-id xmlns:xlink="http://www.w3.org/1999/xlink" content-type="arpha" xlink:type="simple">739DD89E-FE8D-5931-9C61-E4E46F5580DF</object-id><object-id xmlns:xlink="http://www.w3.org/1999/xlink" content-type="doi" xlink:type="simple">10.3897/BDJ.14.e182574.figure2d</object-id><label>Figure 2d.</label><caption><p><italic><tp:taxon-name><tp:taxon-name-part taxon-name-part-type="genus" reg="Cassiopea">Cassiopea</tp:taxon-name-part> <tp:taxon-name-part taxon-name-part-type="species" reg="frondosa">frondosa</tp:taxon-name-part></tp:taxon-name></italic>; <ext-link xmlns:xlink="http://www.w3.org/1999/xlink" ext-link-type="uri" xlink:href="https://doi.org/10.3897/BDJ.14.e182574.figure2d" xlink:type="simple"> </ext-link></p></caption><graphic xmlns:xlink="http://www.w3.org/1999/xlink" xlink:href="bdj-14-e182574-g002_d.jpg" xlink:type="simple" position="float" orientation="portrait" id="oo_1515595.jpg"><uri content-type="original_file" xlink:type="simple">https://binary.pensoft.net/fig/1515595</uri></graphic></fig><fig id="F13719520" position="float" orientation="portrait"><object-id xmlns:xlink="http://www.w3.org/1999/xlink" content-type="arpha" xlink:type="simple">740CFF35-3408-5E95-9EA3-D53CA647450E</object-id><object-id xmlns:xlink="http://www.w3.org/1999/xlink" content-type="doi" xlink:type="simple">10.3897/BDJ.14.e182574.figure2e</object-id><label>Figure 2e.</label><caption><p><italic><tp:taxon-name><tp:taxon-name-part taxon-name-part-type="genus" reg="Cassiopea">Cassiopea</tp:taxon-name-part> <tp:taxon-name-part taxon-name-part-type="species" reg="xamachana">xamachana</tp:taxon-name-part></tp:taxon-name></italic>;</p></caption><graphic xmlns:xlink="http://www.w3.org/1999/xlink" xlink:href="bdj-14-e182574-g002_e.jpg" xlink:type="simple" position="float" orientation="portrait" id="oo_1515596.jpg"><uri content-type="original_file" xlink:type="simple">https://binary.pensoft.net/fig/1515596</uri></graphic></fig><fig id="F13719521" position="float" orientation="portrait"><object-id xmlns:xlink="http://www.w3.org/1999/xlink" content-type="arpha" xlink:type="simple">850F5237-BC32-5E0B-B8B3-A055DB382A98</object-id><object-id xmlns:xlink="http://www.w3.org/1999/xlink" content-type="doi" xlink:type="simple">10.3897/BDJ.14.e182574.figure2f</object-id><label>Figure 2f.</label><caption><p><italic><tp:taxon-name><tp:taxon-name-part taxon-name-part-type="genus" reg="Stomolophus">Stomolophus</tp:taxon-name-part></tp:taxon-name></italic> sp.</p></caption><graphic xmlns:xlink="http://www.w3.org/1999/xlink" xlink:href="bdj-14-e182574-g002_f.jpg" xlink:type="simple" position="float" orientation="portrait" id="oo_1515718.jpg"><uri content-type="original_file" xlink:type="simple">https://binary.pensoft.net/fig/1515718</uri></graphic></fig></fig-group><fig id="F13719518" position="float" orientation="portrait"><object-id xmlns:xlink="http://www.w3.org/1999/xlink" content-type="arpha" xlink:type="simple">5BF7705A-114E-5F09-B963-E30A94148EF2</object-id><object-id xmlns:xlink="http://www.w3.org/1999/xlink" content-type="doi" xlink:type="simple">10.3897/BDJ.14.e182574.figure2c</object-id><label>Figure 2c.</label><caption><p><italic><tp:taxon-name><tp:taxon-name-part taxon-name-part-type="genus" reg="Periphylla">Periphylla</tp:taxon-name-part> <tp:taxon-name-part taxon-name-part-type="species" reg="periphylla">periphylla</tp:taxon-name-part></tp:taxon-name></italic>; <ext-link xmlns:xlink="http://www.w3.org/1999/xlink" ext-link-type="uri" xlink:href="https://doi.org/10.3897/BDJ.14.e182574.figure2c" xlink:type="simple"> </ext-link></p></caption><graphic xmlns:xlink="http://www.w3.org/1999/xlink" xlink:href="bdj-14-e182574-g002_c.jpg" xlink:type="simple" position="float" orientation="portrait" id="oo_1515594.jpg"><uri content-type="original_file" xlink:type="simple">https://binary.pensoft.net/fig/1515594</uri></graphic></fig></tp:treatment-sec><ref-list><ref id="B13589019"><element-citation xmlns:xlink="http://www.w3.org/1999/xlink" publication-type="other" xlink:type="simple"><person-group person-group-type="author"><name name-style="western"><surname>Mendoza-Becerril</surname><given-names>M. A.</given-names></name><name name-style="western"><surname>Castellanos-Osorio</surname><given-names>I.</given-names></name><name name-style="western"><surname>Celis</surname><given-names>L.</given-names></name><name name-style="western"><surname>Restrepo-Avendaño</surname><given-names>L.</given-names></name><name name-style="western"><surname>Gamero-Mora</surname><given-names>E.</given-names></name></person-group><year>2025</year><article-title>Scyphozoa of the Mexican caribbean [Data set]</article-title><publisher-name>Zenodo</publisher-name><pub-id pub-id-type="doi">10.5281/zenodo.17400687</pub-id></element-citation></ref><ref id="B13573053"><element-citation xmlns:xlink="http://www.w3.org/1999/xlink" publication-type="book" xlink:type="simple"><person-group person-group-type="author"><name name-style="western"><surname>Mayer</surname><given-names>A. G.</given-names></name></person-group><year>1910</year><source>The medusae of the world. III. The scyphomedusae</source><trans-title>Medusas del mundo. III. Scyphomedusae</trans-title><volume>3</volume><publisher-name>Carnegie Institution</publisher-name><publisher-loc>Washington D.C.</publisher-loc><size units="page">499-735</size><uri xlink:type="simple">https://www.cmarz.org/resources/Mayer1910-Medusae_of_the_World/Mayer1910MedusaeoftheWorldVol3-Scyphomedusae.pdf</uri><pub-id pub-id-type="doi">10.5962/bhl.title.5996</pub-id></element-citation></ref><ref id="B13574946"><element-citation xmlns:xlink="http://www.w3.org/1999/xlink" publication-type="website" xlink:type="simple"><person-group person-group-type="author"><name name-style="western"><surname>Collins</surname><given-names>A. G.</given-names></name><name name-style="western"><surname>Morandini</surname><given-names>A. C.</given-names></name><name name-style="western"><surname>Cartwright</surname><given-names>P.</given-names></name></person-group><article-title>World Register of Marine Species</article-title><uri xlink:type="simple">https://www.marinespecies.org/aphia.php?p=taxdetails&amp;id=135248 on 2025-10-06</uri><date-in-citation content-type="access-date">2025-08-28T00:58:08+00:00</date-in-citation></element-citation></ref><ref id="B13830338"><element-citation xmlns:xlink="http://www.w3.org/1999/xlink" publication-type="article" xlink:type="simple"><person-group person-group-type="author"><name name-style="western"><surname>Lucas</surname><given-names>Cathy H.</given-names></name></person-group><year>2008</year><article-title>Biochemical composition of the mesopelagic coronate jellyfish <italic><tp:taxon-name><tp:taxon-name-part taxon-name-part-type="genus" reg="Periphylla">Periphylla</tp:taxon-name-part> <tp:taxon-name-part taxon-name-part-type="species" reg="periphylla">periphylla</tp:taxon-name-part></tp:taxon-name></italic> from the Gulf of Mexico</article-title><source>Journal of the Marine Biological Association of the United Kingdom</source><volume>89</volume><issue>1</issue><fpage>77</fpage><lpage>81</lpage><pub-id pub-id-type="doi">10.1017/s0025315408002804</pub-id></element-citation></ref><ref id="B13830347"><element-citation xmlns:xlink="http://www.w3.org/1999/xlink" publication-type="article" xlink:type="simple"><person-group person-group-type="author"><name name-style="western"><surname>Lucas</surname><given-names>Cathy H.</given-names></name><name name-style="western"><surname>Reed</surname><given-names>Adam J.</given-names></name></person-group><year>2009</year><article-title>Gonad morphology and gametogenesis in the deep-sea jellyfish <italic><tp:taxon-name><tp:taxon-name-part taxon-name-part-type="genus" reg="Atolla">Atolla</tp:taxon-name-part> <tp:taxon-name-part taxon-name-part-type="species" reg="wyvillei">wyvillei</tp:taxon-name-part></tp:taxon-name></italic> and <italic><tp:taxon-name><tp:taxon-name-part taxon-name-part-type="genus" reg="Periphylla">Periphylla</tp:taxon-name-part> <tp:taxon-name-part taxon-name-part-type="species" reg="periphylla">periphylla</tp:taxon-name-part></tp:taxon-name></italic> (<tp:taxon-name><tp:taxon-name-part taxon-name-part-type="class">Scyphozoa</tp:taxon-name-part></tp:taxon-name>: <tp:taxon-name><tp:taxon-name-part taxon-name-part-type="order">Coronatae</tp:taxon-name-part></tp:taxon-name>) collected from Cape Hatteras and the Gulf of Mexico</article-title><source>Journal of the Marine Biological Association of the United Kingdom</source><volume>90</volume><issue>6</issue><fpage>1095</fpage><lpage>1104</lpage><pub-id pub-id-type="doi">10.1017/s0025315409000824</pub-id></element-citation></ref><ref id="B13569350"><element-citation xmlns:xlink="http://www.w3.org/1999/xlink" publication-type="article" xlink:type="simple"><person-group person-group-type="author"><name name-style="western"><surname>Båmstedt</surname><given-names>U.</given-names></name></person-group><year>2023</year><article-title>Life history traits of the deep-water medusa <italic><tp:taxon-name><tp:taxon-name-part taxon-name-part-type="genus" reg="Periphylla">Periphylla</tp:taxon-name-part> <tp:taxon-name-part taxon-name-part-type="species" reg="periphylla">periphylla</tp:taxon-name-part></tp:taxon-name></italic> as revealed through failure and recovery of recruitment</article-title><source>Estuarine Coastal and Shelf Science</source><volume>282</volume><fpage>108205</fpage><pub-id pub-id-type="doi">10.1016/j.ecss.2022.108205</pub-id></element-citation></ref></ref-list></tp:taxon-treatment>
