# Supplementary material for: An updated checklist of Scyphozoa (Cnidaria, Medusozoa) from the Mexican Caribbean: integrating literature, citizen science and field collections
Source: Biodivers Data J. 2026 Jan 27;14:e182574. doi: 10.3897/BDJ.14.e182574 (PMC12869186; doi:10.3897/BDJ.14.e182574)
Supplement: XML Treatment for Rhizostomeae [file BDJ.14.e182574-treatment14.xml]

<!DOCTYPE tp:taxon-treatment
  PUBLIC "-//TaxonX//DTD Taxonomic Treatment Publishing DTD v0 20100105//EN" "tax-treatment-NSO.dtd">
<tp:taxon-treatment xmlns:tp="http://www.plazi.org/taxpub"><tp:treatment-meta><mixed-citation publication-type="journal"><person-group><name><surname>Gamero-Mora</surname><given-names>Edgar</given-names></name><name><surname>Osorio</surname><given-names>Ivan A. Castellanos</given-names></name><name><surname>Celis</surname><given-names>Laura</given-names></name><name><surname>Mendoza-Becerril</surname><given-names>María A.</given-names></name></person-group><article-title>An updated checklist of <tp:taxon-name><tp:taxon-name-part taxon-name-part-type="class">Scyphozoa</tp:taxon-name-part></tp:taxon-name> (<tp:taxon-name><tp:taxon-name-part taxon-name-part-type="phylum">Cnidaria</tp:taxon-name-part></tp:taxon-name>, <tp:taxon-name><tp:taxon-name-part taxon-name-part-type="subphylum">Medusozoa</tp:taxon-name-part></tp:taxon-name>) from the Mexican Caribbean: integrating literature, citizen science and field collections</article-title><source>Biodivers Data J</source><day>27</day><month>01</month><year>2026</year><volume>14</volume><pub-id pub-id-type="doi">10.3897/BDJ.14.e182574</pub-id></mixed-citation></tp:treatment-meta><tp:nomenclature><tp:taxon-name>
              <object-id xmlns:xlink="http://www.w3.org/1999/xlink" content-type="arpha" xlink:type="simple">27B8E4EB-1357-5021-9300-042B031E8AAB</object-id>
              <tp:taxon-name-part taxon-name-part-type="order">Rhizostomeae</tp:taxon-name-part>
            </tp:taxon-name><tp:taxon-authority>Cuvier, 1800</tp:taxon-authority></tp:nomenclature></tp:taxon-treatment>
