# Supplementary material for: An updated checklist of Scyphozoa (Cnidaria, Medusozoa) from the Mexican Caribbean: integrating literature, citizen science and field collections
Source: Biodivers Data J. 2026 Jan 27;14:e182574. doi: 10.3897/BDJ.14.e182574 (PMC12869186; doi:10.3897/BDJ.14.e182574)
Supplement: XML Treatment for Cassiopea andromeda [file BDJ.14.e182574-treatment16.xml]

<!DOCTYPE tp:taxon-treatment
  PUBLIC "-//TaxonX//DTD Taxonomic Treatment Publishing DTD v0 20100105//EN" "tax-treatment-NSO.dtd">
<tp:taxon-treatment xmlns:tp="http://www.plazi.org/taxpub"><tp:treatment-meta><mixed-citation publication-type="journal"><person-group><name><surname>Gamero-Mora</surname><given-names>Edgar</given-names></name><name><surname>Osorio</surname><given-names>Ivan A. Castellanos</given-names></name><name><surname>Celis</surname><given-names>Laura</given-names></name><name><surname>Mendoza-Becerril</surname><given-names>María A.</given-names></name></person-group><article-title>An updated checklist of <tp:taxon-name><tp:taxon-name-part taxon-name-part-type="class">Scyphozoa</tp:taxon-name-part></tp:taxon-name> (<tp:taxon-name><tp:taxon-name-part taxon-name-part-type="phylum">Cnidaria</tp:taxon-name-part></tp:taxon-name>, <tp:taxon-name><tp:taxon-name-part taxon-name-part-type="subphylum">Medusozoa</tp:taxon-name-part></tp:taxon-name>) from the Mexican Caribbean: integrating literature, citizen science and field collections</article-title><source>Biodivers Data J</source><day>27</day><month>01</month><year>2026</year><volume>14</volume><pub-id pub-id-type="doi">10.3897/BDJ.14.e182574</pub-id></mixed-citation></tp:treatment-meta><tp:nomenclature><tp:taxon-name><object-id xmlns:xlink="http://www.w3.org/1999/xlink" content-type="arpha" xlink:type="simple">E71C7A33-5439-5339-A65F-718F93A33B36</object-id><tp:taxon-name-part taxon-name-part-type="genus">Cassiopea</tp:taxon-name-part> <tp:taxon-name-part taxon-name-part-type="species">andromeda</tp:taxon-name-part><object-id xmlns:xlink="http://www.w3.org/1999/xlink" xlink:type="simple" object-id-type="Other URL">https://www.marinespecies.org/aphia.php?p=taxdetails&amp;id=135295</object-id></tp:taxon-name><tp:taxon-authority>(Forskål, 1775)</tp:taxon-authority></tp:nomenclature><tp:treatment-sec sec-type="Distribution"><title>Distribution</title><p>See Fig. <xref ref-type="fig" rid="F13376289">3</xref>, <xref ref-type="bibr" rid="B13589019">Mendoza-Becerril et al. (2025)</xref>.</p></tp:treatment-sec><tp:treatment-sec sec-type="Notes"><title>Notes</title><p><italic><tp:taxon-name><tp:taxon-name-part taxon-name-part-type="genus" reg="Cassiopea">Cassiopea</tp:taxon-name-part> <tp:taxon-name-part taxon-name-part-type="species" reg="andromeda">andromeda</tp:taxon-name-part></tp:taxon-name></italic> was originally described from the Suez Canal, Red Sea (<xref ref-type="bibr" rid="B13573053">Mayer 1910</xref>); therefore, this lineage is not naturally distributed in the Caribbean Sea as <italic><tp:taxon-name><tp:taxon-name-part taxon-name-part-type="genus" reg="Cassiopea">C.</tp:taxon-name-part> <tp:taxon-name-part taxon-name-part-type="species" reg="xamachana">xamachana</tp:taxon-name-part></tp:taxon-name></italic> and <italic><tp:taxon-name><tp:taxon-name-part taxon-name-part-type="genus" reg="Cassiopea">C.</tp:taxon-name-part> <tp:taxon-name-part taxon-name-part-type="species" reg="frondosa">frondosa</tp:taxon-name-part></tp:taxon-name></italic> are. In the Mexican Caribbean, <italic><tp:taxon-name><tp:taxon-name-part taxon-name-part-type="genus" reg="Cassiopea">C.</tp:taxon-name-part> <tp:taxon-name-part taxon-name-part-type="species" reg="andromeda">andromeda</tp:taxon-name-part></tp:taxon-name></italic> was first reported by <xref ref-type="bibr" rid="B13573045">Gamero-Mora (2014)</xref>, based on four specimens collected at a single locality in Xcalak, Quintana Roo. Even though these individuals were initially misidentified as <italic><tp:taxon-name><tp:taxon-name-part taxon-name-part-type="genus" reg="Cassiopea">C.</tp:taxon-name-part> <tp:taxon-name-part taxon-name-part-type="species" reg="frondosa">frondosa</tp:taxon-name-part></tp:taxon-name></italic> (Pallas, 1774) (likely due to similarities in the morphology of the oral appendages), it is possible to confirm, based on the phylogenetic hypothesis provided by the author, that they belong to <italic><tp:taxon-name><tp:taxon-name-part taxon-name-part-type="genus" reg="Cassiopea">C.</tp:taxon-name-part> <tp:taxon-name-part taxon-name-part-type="species" reg="andromeda">andromeda</tp:taxon-name-part></tp:taxon-name></italic>. Since that report, no additional confirmed records of <italic><tp:taxon-name><tp:taxon-name-part taxon-name-part-type="genus" reg="Cassiopea">C.</tp:taxon-name-part> <tp:taxon-name-part taxon-name-part-type="species" reg="andromeda">andromeda</tp:taxon-name-part></tp:taxon-name></italic> have been documented from the region.</p><p>A recent molecular study shows that <italic><tp:taxon-name><tp:taxon-name-part taxon-name-part-type="genus" reg="Cassiopea">C.</tp:taxon-name-part> <tp:taxon-name-part taxon-name-part-type="species" reg="andromeda">andromeda</tp:taxon-name-part></tp:taxon-name></italic> co-occurs with <italic><tp:taxon-name><tp:taxon-name-part taxon-name-part-type="genus" reg="Cassiopea">C.</tp:taxon-name-part> <tp:taxon-name-part taxon-name-part-type="species" reg="xamachana">xamachana</tp:taxon-name-part></tp:taxon-name></italic> at three sites in the Florida Keys, USA, with phenotypical overlap between both species (<xref ref-type="bibr" rid="B13573010">Muffett and Miglietta 2023</xref>), suggesting that its presence in Greater Caribbean may be underestimated. At present, there is no evidence indicating whether <italic><tp:taxon-name><tp:taxon-name-part taxon-name-part-type="genus" reg="Cassiopea">C.</tp:taxon-name-part> <tp:taxon-name-part taxon-name-part-type="species" reg="andromeda">andromeda</tp:taxon-name-part></tp:taxon-name></italic> is established in the Mexican Caribbean or represents a rare occurrence. Given the limited available data and the taxonomic complexity of the genus, continued monitoring and molecular surveys are recommended. For complementary information of morphological similarity and identification challenges, see taxonomic remarks under <italic><tp:taxon-name><tp:taxon-name-part taxon-name-part-type="genus" reg="Cassiopea">C.</tp:taxon-name-part> <tp:taxon-name-part taxon-name-part-type="species" reg="xamachana">xamachana</tp:taxon-name-part></tp:taxon-name></italic>.</p></tp:treatment-sec><tp:treatment-sec><!--Section generated to contain objects referenced in tp:taxon-treatment.--><fig id="F13376289" position="float" orientation="portrait"><object-id xmlns:xlink="http://www.w3.org/1999/xlink" content-type="arpha" xlink:type="simple">813572B2-2DD0-5E75-843D-85EFDFDB32F0</object-id><object-id xmlns:xlink="http://www.w3.org/1999/xlink" content-type="doi" xlink:type="simple">10.3897/BDJ.14.e182574.figure5c</object-id><label>Figure 3.</label><caption><p>Literature, citizen science and samples collected records of <tp:taxon-name><tp:taxon-name-part taxon-name-part-type="class">Scyphozoa</tp:taxon-name-part></tp:taxon-name>, <tp:taxon-name><tp:taxon-name-part taxon-name-part-type="order">Rhizostomeae</tp:taxon-name-part></tp:taxon-name> in the Mexican Caribbean from 1985 to 2024. <italic><tp:taxon-name><tp:taxon-name-part taxon-name-part-type="genus" reg="Cassiopea">Cassiopea</tp:taxon-name-part></tp:taxon-name></italic> spp. indicates records identified only to genus level. Each symbol represents a single observation at a given locality; the use of “spp.” reflects uncertainty regarding species identity across the dataset rather than the presence of multiple species at individual sites.</p></caption><graphic xmlns:xlink="http://www.w3.org/1999/xlink" xlink:href="bdj-14-e182574-g003.jpg" position="float" id="oo_1515605.jpg" orientation="portrait" xlink:type="simple"><uri content-type="original_file" xlink:type="simple">https://binary.pensoft.net/fig/1515605</uri></graphic></fig></tp:treatment-sec><ref-list><ref id="B13589019"><element-citation xmlns:xlink="http://www.w3.org/1999/xlink" publication-type="other" xlink:type="simple"><person-group person-group-type="author"><name name-style="western"><surname>Mendoza-Becerril</surname><given-names>M. A.</given-names></name><name name-style="western"><surname>Castellanos-Osorio</surname><given-names>I.</given-names></name><name name-style="western"><surname>Celis</surname><given-names>L.</given-names></name><name name-style="western"><surname>Restrepo-Avendaño</surname><given-names>L.</given-names></name><name name-style="western"><surname>Gamero-Mora</surname><given-names>E.</given-names></name></person-group><year>2025</year><article-title>Scyphozoa of the Mexican caribbean [Data set]</article-title><publisher-name>Zenodo</publisher-name><pub-id pub-id-type="doi">10.5281/zenodo.17400687</pub-id></element-citation></ref><ref id="B13573053"><element-citation xmlns:xlink="http://www.w3.org/1999/xlink" publication-type="book" xlink:type="simple"><person-group person-group-type="author"><name name-style="western"><surname>Mayer</surname><given-names>A. G.</given-names></name></person-group><year>1910</year><source>The medusae of the world. III. The scyphomedusae</source><trans-title>Medusas del mundo. III. Scyphomedusae</trans-title><volume>3</volume><publisher-name>Carnegie Institution</publisher-name><publisher-loc>Washington D.C.</publisher-loc><size units="page">499-735</size><uri xlink:type="simple">https://www.cmarz.org/resources/Mayer1910-Medusae_of_the_World/Mayer1910MedusaeoftheWorldVol3-Scyphomedusae.pdf</uri><pub-id pub-id-type="doi">10.5962/bhl.title.5996</pub-id></element-citation></ref><ref id="B13573045"><element-citation xmlns:xlink="http://www.w3.org/1999/xlink" publication-type="thesis" xlink:type="simple"><person-group person-group-type="author"><name name-style="western"><surname>Gamero-Mora</surname><given-names>E.</given-names></name></person-group><year>2014</year><source>Aspectos ecológicos y variación morfológica de las medusas invertidas (<italic><tp:taxon-name><tp:taxon-name-part taxon-name-part-type="genus" reg="Cassiopea">Cassiopea</tp:taxon-name-part></tp:taxon-name></italic> Péron y Lesueur, 1810) en distintos ambientes costeros del caribe mexicano</source><publisher-name>UNAM</publisher-name><publisher-loc>México</publisher-loc><size units="page">108</size><uri xlink:type="simple">https://ru.dgb.unam.mx/items/12c0e44d-0c27-435b-b20d-f991718a2aaa</uri></element-citation></ref><ref id="B13573010"><element-citation xmlns:xlink="http://www.w3.org/1999/xlink" publication-type="article" xlink:type="simple"><person-group person-group-type="author"><name name-style="western"><surname>Muffett</surname><given-names>K.</given-names></name><name name-style="western"><surname>Miglietta</surname><given-names>M. P.</given-names></name></person-group><year>2023</year><article-title>Demystifying <italic><tp:taxon-name><tp:taxon-name-part taxon-name-part-type="genus" reg="Cassiopea">Cassiopea</tp:taxon-name-part></tp:taxon-name></italic> species identity in the Florida Keys: <italic><tp:taxon-name><tp:taxon-name-part taxon-name-part-type="genus" reg="Cassiopea">Cassiopea</tp:taxon-name-part> <tp:taxon-name-part taxon-name-part-type="species" reg="xamachana">xamachana</tp:taxon-name-part></tp:taxon-name></italic> and <italic><tp:taxon-name><tp:taxon-name-part taxon-name-part-type="genus" reg="Cassiopea">Cassiopea</tp:taxon-name-part> <tp:taxon-name-part taxon-name-part-type="species" reg="andromeda">andromeda</tp:taxon-name-part></tp:taxon-name></italic> coexist in shallow waters</article-title><source>PLoS One</source><volume>18</volume><issue>3</issue><fpage>e0283441</fpage><pub-id pub-id-type="doi">10.1371/journal.pone.0283441</pub-id></element-citation></ref></ref-list></tp:taxon-treatment>
