# Supplementary material for: An updated checklist of Scyphozoa (Cnidaria, Medusozoa) from the Mexican Caribbean: integrating literature, citizen science and field collections
Source: Biodivers Data J. 2026 Jan 27;14:e182574. doi: 10.3897/BDJ.14.e182574 (PMC12869186; doi:10.3897/BDJ.14.e182574)
Supplement: XML Treatment for Cassiopea xamachana [file BDJ.14.e182574-treatment18.xml]

<!DOCTYPE tp:taxon-treatment
  PUBLIC "-//TaxonX//DTD Taxonomic Treatment Publishing DTD v0 20100105//EN" "tax-treatment-NSO.dtd">
<tp:taxon-treatment xmlns:tp="http://www.plazi.org/taxpub"><tp:treatment-meta><mixed-citation publication-type="journal"><person-group><name><surname>Gamero-Mora</surname><given-names>Edgar</given-names></name><name><surname>Osorio</surname><given-names>Ivan A. Castellanos</given-names></name><name><surname>Celis</surname><given-names>Laura</given-names></name><name><surname>Mendoza-Becerril</surname><given-names>María A.</given-names></name></person-group><article-title>An updated checklist of <tp:taxon-name><tp:taxon-name-part taxon-name-part-type="class">Scyphozoa</tp:taxon-name-part></tp:taxon-name> (<tp:taxon-name><tp:taxon-name-part taxon-name-part-type="phylum">Cnidaria</tp:taxon-name-part></tp:taxon-name>, <tp:taxon-name><tp:taxon-name-part taxon-name-part-type="subphylum">Medusozoa</tp:taxon-name-part></tp:taxon-name>) from the Mexican Caribbean: integrating literature, citizen science and field collections</article-title><source>Biodivers Data J</source><day>27</day><month>01</month><year>2026</year><volume>14</volume><pub-id pub-id-type="doi">10.3897/BDJ.14.e182574</pub-id></mixed-citation></tp:treatment-meta><tp:nomenclature><tp:taxon-name><object-id xmlns:xlink="http://www.w3.org/1999/xlink" content-type="arpha" xlink:type="simple">90FD423E-CDC1-5119-9D29-B91C135C20C7</object-id><tp:taxon-name-part taxon-name-part-type="genus">Cassiopea</tp:taxon-name-part> <tp:taxon-name-part taxon-name-part-type="species">xamachana</tp:taxon-name-part><object-id xmlns:xlink="http://www.w3.org/1999/xlink" xlink:type="simple" object-id-type="Barcode of Life">https://www.marinespecies.org/aphia.php?p=taxdetails&amp;id=287172</object-id></tp:taxon-name><tp:taxon-authority>Bigelow, 1892</tp:taxon-authority></tp:nomenclature><tp:treatment-sec sec-type="Distribution"><title>Distribution</title><p>See Fig. <xref ref-type="fig" rid="F13376289">3</xref>, <xref ref-type="bibr" rid="B13589019">Mendoza-Becerril et al. (2025)</xref>.</p></tp:treatment-sec><tp:treatment-sec sec-type="Notes"><title>Notes</title><p><italic><tp:taxon-name><tp:taxon-name-part taxon-name-part-type="genus" reg="Cassiopea">Cassiopea</tp:taxon-name-part> <tp:taxon-name-part taxon-name-part-type="species" reg="xamachana">xamachana</tp:taxon-name-part></tp:taxon-name></italic> and <italic><tp:taxon-name><tp:taxon-name-part taxon-name-part-type="genus" reg="Cassiopea">C.</tp:taxon-name-part> <tp:taxon-name-part taxon-name-part-type="species" reg="andromeda">andromeda</tp:taxon-name-part></tp:taxon-name></italic> have been described as morphologically similar and even indistinguishable species (<xref ref-type="bibr" rid="B13572992">Hummelinck 1968</xref>). Further evidence of sympatry comes from Florida, where <italic><tp:taxon-name><tp:taxon-name-part taxon-name-part-type="genus" reg="Cassiopea">C.</tp:taxon-name-part> <tp:taxon-name-part taxon-name-part-type="species" reg="xamachana">xamachana</tp:taxon-name-part></tp:taxon-name></italic> and <italic><tp:taxon-name><tp:taxon-name-part taxon-name-part-type="genus" reg="Cassiopea">C.</tp:taxon-name-part> <tp:taxon-name-part taxon-name-part-type="species" reg="andromeda">andromeda</tp:taxon-name-part></tp:taxon-name></italic> have been recorded co-occurring at the same localities across multiple sites (<xref ref-type="bibr" rid="B13573010">Muffett and Miglietta 2023</xref>), although <italic><tp:taxon-name><tp:taxon-name-part taxon-name-part-type="genus" reg="Cassiopea">C.</tp:taxon-name-part> <tp:taxon-name-part taxon-name-part-type="species" reg="andromeda">andromeda</tp:taxon-name-part></tp:taxon-name></italic> was first described from the Red Sea. At those sites in Florida, individuals of both species show overlapping morphology and colouration, with no consistent external traits to distinguish them reliably (Fig. <xref ref-type="fig" rid="F13719511">2</xref><xref ref-type="fig" rid="F13719520">e</xref>).</p><p>Five specimens from the Mexican Caribbean were sequenced in this study for the 16S marker and showed 99.63–100% similarity with sequences of <italic><tp:taxon-name><tp:taxon-name-part taxon-name-part-type="genus" reg="Cassiopea">C.</tp:taxon-name-part> <tp:taxon-name-part taxon-name-part-type="species" reg="xamachana">xamachana</tp:taxon-name-part></tp:taxon-name></italic> from Florida and Panama and 96.88% similarity with <italic><tp:taxon-name><tp:taxon-name-part taxon-name-part-type="genus" reg="Cassiopea">C.</tp:taxon-name-part> <tp:taxon-name-part taxon-name-part-type="species" reg="andromeda">andromeda</tp:taxon-name-part></tp:taxon-name></italic> from Florida (Suppl. material <xref ref-type="supplementary-material" rid="S13580628">1</xref>). These values fall within the interspecific divergence ranges reported for <italic><tp:taxon-name><tp:taxon-name-part taxon-name-part-type="genus" reg="Cassiopea">Cassiopea</tp:taxon-name-part></tp:taxon-name></italic> using 16S (<xref ref-type="bibr" rid="B13569368">Gamero-Mora et al. 2022</xref>). Although based on a limited number of specimens and a single mitochondrial marker, these results confirm the presence and predominance of <italic><tp:taxon-name><tp:taxon-name-part taxon-name-part-type="genus" reg="Cassiopea">C.</tp:taxon-name-part> <tp:taxon-name-part taxon-name-part-type="species" reg="xamachana">xamachana</tp:taxon-name-part></tp:taxon-name></italic> in the region and are consistent with previous morphological records indicating the species’ presence in the Mexican Caribbean.</p><p>In citizen-science records from the Mexican Caribbean included in this checklist, individuals were originally reported as <italic><tp:taxon-name><tp:taxon-name-part taxon-name-part-type="genus" reg="Cassiopea">C.</tp:taxon-name-part> <tp:taxon-name-part taxon-name-part-type="species" reg="xamachana">xamachana</tp:taxon-name-part></tp:taxon-name></italic> by contributors and community review and consistently show brightly-coloured oral appendages, a trait commonly associated with the species in the region. Unlike <italic><tp:taxon-name><tp:taxon-name-part taxon-name-part-type="genus" reg="Cassiopea">C.</tp:taxon-name-part> <tp:taxon-name-part taxon-name-part-type="species" reg="xamachana">xamachana</tp:taxon-name-part></tp:taxon-name></italic>, for which colour variation has been documented at a single locality and whose consistency across populations remains unknown, <italic><tp:taxon-name><tp:taxon-name-part taxon-name-part-type="genus" reg="Cassiopea">C.</tp:taxon-name-part> <tp:taxon-name-part taxon-name-part-type="species" reg="andromeda">andromeda</tp:taxon-name-part></tp:taxon-name></italic> usually lacks this pigmentation in the Mexican Caribbean (<xref ref-type="bibr" rid="B13573045">Gamero-Mora 2014</xref>). However, <xref ref-type="bibr" rid="B13573010">Muffett and Miglietta (2023)</xref> later showed that colouration in <italic><tp:taxon-name><tp:taxon-name-part taxon-name-part-type="genus" reg="Cassiopea">Cassiopea</tp:taxon-name-part></tp:taxon-name></italic> is highly variable and not species-specific. For this reason, colouration patterns should be interpreted with caution and should never be used alone for species identification without genetic or robust morphological verification. Accordingly, the presence of <italic><tp:taxon-name><tp:taxon-name-part taxon-name-part-type="genus" reg="Cassiopea">C.</tp:taxon-name-part> <tp:taxon-name-part taxon-name-part-type="species" reg="andromeda">andromeda</tp:taxon-name-part></tp:taxon-name></italic> in the Mexican Caribbean may be underestimated in citizen-science records.</p></tp:treatment-sec><tp:treatment-sec><!--Section generated to contain objects referenced in tp:taxon-treatment.--><fig id="F13376289" position="float" orientation="portrait"><object-id xmlns:xlink="http://www.w3.org/1999/xlink" content-type="arpha" xlink:type="simple">813572B2-2DD0-5E75-843D-85EFDFDB32F0</object-id><object-id xmlns:xlink="http://www.w3.org/1999/xlink" content-type="doi" xlink:type="simple">10.3897/BDJ.14.e182574.figure5c</object-id><label>Figure 3.</label><caption><p>Literature, citizen science and samples collected records of <tp:taxon-name><tp:taxon-name-part taxon-name-part-type="class">Scyphozoa</tp:taxon-name-part></tp:taxon-name>, <tp:taxon-name><tp:taxon-name-part taxon-name-part-type="order">Rhizostomeae</tp:taxon-name-part></tp:taxon-name> in the Mexican Caribbean from 1985 to 2024. <italic><tp:taxon-name><tp:taxon-name-part taxon-name-part-type="genus" reg="Cassiopea">Cassiopea</tp:taxon-name-part></tp:taxon-name></italic> spp. indicates records identified only to genus level. Each symbol represents a single observation at a given locality; the use of “spp.” reflects uncertainty regarding species identity across the dataset rather than the presence of multiple species at individual sites.</p></caption><graphic xmlns:xlink="http://www.w3.org/1999/xlink" xlink:href="bdj-14-e182574-g003.jpg" position="float" id="oo_1515605.jpg" orientation="portrait" xlink:type="simple"><uri content-type="original_file" xlink:type="simple">https://binary.pensoft.net/fig/1515605</uri></graphic></fig><fig-group id="F13719511" position="float" orientation="portrait"><caption><p>Scyphozoans from the Mexican Caribbean. <bold>A–C</bold> Order <tp:taxon-name><tp:taxon-name-part taxon-name-part-type="order">Coronatae</tp:taxon-name-part></tp:taxon-name>; <bold>D–F</bold> Order <tp:taxon-name><tp:taxon-name-part taxon-name-part-type="order">Rhizostomeae</tp:taxon-name-part></tp:taxon-name>. Photographs: A, Frida Jonguitud; B, C, E, Iván Castellanos; D, F, H. Bahena (ECOSUR). Arrows highlight selected diagnostic structures of the medusae:</p></caption><fig id="F13719516" position="float" orientation="portrait"><object-id xmlns:xlink="http://www.w3.org/1999/xlink" content-type="arpha" xlink:type="simple">EBB115D2-6310-5C38-8EDF-F6005BC2023B</object-id><object-id xmlns:xlink="http://www.w3.org/1999/xlink" content-type="doi" xlink:type="simple">10.3897/BDJ.14.e182574.figure2a</object-id><label>Figure 2a.</label><caption><p><italic><tp:taxon-name><tp:taxon-name-part taxon-name-part-type="genus" reg="Linuche">Linuche</tp:taxon-name-part> <tp:taxon-name-part taxon-name-part-type="species" reg="unguiculata">unguiculata</tp:taxon-name-part></tp:taxon-name></italic>; <ext-link xmlns:xlink="http://www.w3.org/1999/xlink" ext-link-type="uri" xlink:href="https://doi.org/10.3897/BDJ.14.e182574.figure2a" xlink:type="simple"> </ext-link></p></caption><graphic xmlns:xlink="http://www.w3.org/1999/xlink" xlink:href="bdj-14-e182574-g002_a.jpg" xlink:type="simple" position="float" orientation="portrait" id="oo_1515592.jpg"><uri content-type="original_file" xlink:type="simple">https://binary.pensoft.net/fig/1515592</uri></graphic></fig><fig id="F13719517" position="float" orientation="portrait"><object-id xmlns:xlink="http://www.w3.org/1999/xlink" content-type="arpha" xlink:type="simple">B0EB71DB-F302-579D-90BC-E0D20E8741CC</object-id><object-id xmlns:xlink="http://www.w3.org/1999/xlink" content-type="doi" xlink:type="simple">10.3897/BDJ.14.e182574.figure2b</object-id><label>Figure 2b.</label><caption><p><italic><tp:taxon-name><tp:taxon-name-part taxon-name-part-type="genus" reg="Nausithoe">Nausithoe</tp:taxon-name-part> <tp:taxon-name-part taxon-name-part-type="species" reg="punctata">punctata</tp:taxon-name-part></tp:taxon-name></italic>; <ext-link xmlns:xlink="http://www.w3.org/1999/xlink" ext-link-type="uri" xlink:href="https://doi.org/10.3897/BDJ.14.e182574.figure2b" xlink:type="simple"> </ext-link></p></caption><graphic xmlns:xlink="http://www.w3.org/1999/xlink" xlink:href="bdj-14-e182574-g002_b.jpg" xlink:type="simple" position="float" orientation="portrait" id="oo_1515593.jpg"><uri content-type="original_file" xlink:type="simple">https://binary.pensoft.net/fig/1515593</uri></graphic></fig><fig id="F13719518" position="float" orientation="portrait"><object-id xmlns:xlink="http://www.w3.org/1999/xlink" content-type="arpha" xlink:type="simple">5BF7705A-114E-5F09-B963-E30A94148EF2</object-id><object-id xmlns:xlink="http://www.w3.org/1999/xlink" content-type="doi" xlink:type="simple">10.3897/BDJ.14.e182574.figure2c</object-id><label>Figure 2c.</label><caption><p><italic><tp:taxon-name><tp:taxon-name-part taxon-name-part-type="genus" reg="Periphylla">Periphylla</tp:taxon-name-part> <tp:taxon-name-part taxon-name-part-type="species" reg="periphylla">periphylla</tp:taxon-name-part></tp:taxon-name></italic>; <ext-link xmlns:xlink="http://www.w3.org/1999/xlink" ext-link-type="uri" xlink:href="https://doi.org/10.3897/BDJ.14.e182574.figure2c" xlink:type="simple"> </ext-link></p></caption><graphic xmlns:xlink="http://www.w3.org/1999/xlink" xlink:href="bdj-14-e182574-g002_c.jpg" xlink:type="simple" position="float" orientation="portrait" id="oo_1515594.jpg"><uri content-type="original_file" xlink:type="simple">https://binary.pensoft.net/fig/1515594</uri></graphic></fig><fig id="F13719519" position="float" orientation="portrait"><object-id xmlns:xlink="http://www.w3.org/1999/xlink" content-type="arpha" xlink:type="simple">739DD89E-FE8D-5931-9C61-E4E46F5580DF</object-id><object-id xmlns:xlink="http://www.w3.org/1999/xlink" content-type="doi" xlink:type="simple">10.3897/BDJ.14.e182574.figure2d</object-id><label>Figure 2d.</label><caption><p><italic><tp:taxon-name><tp:taxon-name-part taxon-name-part-type="genus" reg="Cassiopea">Cassiopea</tp:taxon-name-part> <tp:taxon-name-part taxon-name-part-type="species" reg="frondosa">frondosa</tp:taxon-name-part></tp:taxon-name></italic>; <ext-link xmlns:xlink="http://www.w3.org/1999/xlink" ext-link-type="uri" xlink:href="https://doi.org/10.3897/BDJ.14.e182574.figure2d" xlink:type="simple"> </ext-link></p></caption><graphic xmlns:xlink="http://www.w3.org/1999/xlink" xlink:href="bdj-14-e182574-g002_d.jpg" xlink:type="simple" position="float" orientation="portrait" id="oo_1515595.jpg"><uri content-type="original_file" xlink:type="simple">https://binary.pensoft.net/fig/1515595</uri></graphic></fig><fig id="F13719520" position="float" orientation="portrait"><object-id xmlns:xlink="http://www.w3.org/1999/xlink" content-type="arpha" xlink:type="simple">740CFF35-3408-5E95-9EA3-D53CA647450E</object-id><object-id xmlns:xlink="http://www.w3.org/1999/xlink" content-type="doi" xlink:type="simple">10.3897/BDJ.14.e182574.figure2e</object-id><label>Figure 2e.</label><caption><p><italic><tp:taxon-name><tp:taxon-name-part taxon-name-part-type="genus" reg="Cassiopea">Cassiopea</tp:taxon-name-part> <tp:taxon-name-part taxon-name-part-type="species" reg="xamachana">xamachana</tp:taxon-name-part></tp:taxon-name></italic>;</p></caption><graphic xmlns:xlink="http://www.w3.org/1999/xlink" xlink:href="bdj-14-e182574-g002_e.jpg" xlink:type="simple" position="float" orientation="portrait" id="oo_1515596.jpg"><uri content-type="original_file" xlink:type="simple">https://binary.pensoft.net/fig/1515596</uri></graphic></fig><fig id="F13719521" position="float" orientation="portrait"><object-id xmlns:xlink="http://www.w3.org/1999/xlink" content-type="arpha" xlink:type="simple">850F5237-BC32-5E0B-B8B3-A055DB382A98</object-id><object-id xmlns:xlink="http://www.w3.org/1999/xlink" content-type="doi" xlink:type="simple">10.3897/BDJ.14.e182574.figure2f</object-id><label>Figure 2f.</label><caption><p><italic><tp:taxon-name><tp:taxon-name-part taxon-name-part-type="genus" reg="Stomolophus">Stomolophus</tp:taxon-name-part></tp:taxon-name></italic> sp.</p></caption><graphic xmlns:xlink="http://www.w3.org/1999/xlink" xlink:href="bdj-14-e182574-g002_f.jpg" xlink:type="simple" position="float" orientation="portrait" id="oo_1515718.jpg"><uri content-type="original_file" xlink:type="simple">https://binary.pensoft.net/fig/1515718</uri></graphic></fig></fig-group><fig id="F13719520" position="float" orientation="portrait"><object-id xmlns:xlink="http://www.w3.org/1999/xlink" content-type="arpha" xlink:type="simple">740CFF35-3408-5E95-9EA3-D53CA647450E</object-id><object-id xmlns:xlink="http://www.w3.org/1999/xlink" content-type="doi" xlink:type="simple">10.3897/BDJ.14.e182574.figure2e</object-id><label>Figure 2e.</label><caption><p><italic><tp:taxon-name><tp:taxon-name-part taxon-name-part-type="genus" reg="Cassiopea">Cassiopea</tp:taxon-name-part> <tp:taxon-name-part taxon-name-part-type="species" reg="xamachana">xamachana</tp:taxon-name-part></tp:taxon-name></italic>;</p></caption><graphic xmlns:xlink="http://www.w3.org/1999/xlink" xlink:href="bdj-14-e182574-g002_e.jpg" xlink:type="simple" position="float" orientation="portrait" id="oo_1515596.jpg"><uri content-type="original_file" xlink:type="simple">https://binary.pensoft.net/fig/1515596</uri></graphic></fig><supplementary-material xmlns:xlink="http://www.w3.org/1999/xlink" id="S13580628" orientation="portrait" position="float" xlink:type="simple"><object-id content-type="arpha" xlink:type="simple">5418466A-9DB9-5FA7-8D9A-686ED7711297</object-id><object-id content-type="doi" xlink:type="simple">10.3897/BDJ.14.e182574.suppl1</object-id><label>Supplementary material 1</label><caption><p>Supplementary file</p></caption><statement content-type="dataType"><label>Data type</label><p>Percentage identity matrix</p></statement><statement content-type="notes"><label>Brief description</label><p>Percentage identity matrix (16S rRNA) showing pairwise sequence similarity between <italic><tp:taxon-name><tp:taxon-name-part taxon-name-part-type="genus" reg="Cassiopea">Cassiopea</tp:taxon-name-part> <tp:taxon-name-part taxon-name-part-type="species" reg="xamachana">xamachana</tp:taxon-name-part></tp:taxon-name></italic> specimens from Quintana Roo, Mexico and reference sequences of <italic><tp:taxon-name><tp:taxon-name-part taxon-name-part-type="genus" reg="Cassiopea">C.</tp:taxon-name-part> <tp:taxon-name-part taxon-name-part-type="species" reg="xamachana">xamachana</tp:taxon-name-part></tp:taxon-name></italic> and <italic><tp:taxon-name><tp:taxon-name-part taxon-name-part-type="genus" reg="Cassiopea">C.</tp:taxon-name-part> <tp:taxon-name-part taxon-name-part-type="species" reg="andromeda">andromeda</tp:taxon-name-part></tp:taxon-name></italic> from Florida and Panama.</p></statement><p>File: oo_1439832.xlsx</p><media xlink:href="bdj-14-e182574-s001.xlsx" mimetype="Microsoft Excel Document" mime-subtype="xlsx" position="float" orientation="portrait" xlink:type="simple"><uri content-type="original_file" xlink:type="simple">https://binary.pensoft.net/file/1439832</uri></media><attrib specific-use="authors">Edgar Gamero-Mora, Iván A. Castellanos-Osorio, Laura Celis, María A. Mendoza-Becerril</attrib></supplementary-material></tp:treatment-sec><ref-list><ref id="B13589019"><element-citation xmlns:xlink="http://www.w3.org/1999/xlink" publication-type="other" xlink:type="simple"><person-group person-group-type="author"><name name-style="western"><surname>Mendoza-Becerril</surname><given-names>M. A.</given-names></name><name name-style="western"><surname>Castellanos-Osorio</surname><given-names>I.</given-names></name><name name-style="western"><surname>Celis</surname><given-names>L.</given-names></name><name name-style="western"><surname>Restrepo-Avendaño</surname><given-names>L.</given-names></name><name name-style="western"><surname>Gamero-Mora</surname><given-names>E.</given-names></name></person-group><year>2025</year><article-title>Scyphozoa of the Mexican caribbean [Data set]</article-title><publisher-name>Zenodo</publisher-name><pub-id pub-id-type="doi">10.5281/zenodo.17400687</pub-id></element-citation></ref><ref id="B13572992"><element-citation xmlns:xlink="http://www.w3.org/1999/xlink" publication-type="article" xlink:type="simple"><person-group person-group-type="author"><name name-style="western"><surname>Hummelinck</surname><given-names>P.</given-names></name></person-group><year>1968</year><article-title>Caribbean scyphomedusae of the genus <italic><tp:taxon-name><tp:taxon-name-part taxon-name-part-type="genus" reg="Cassiopea">Cassiopea</tp:taxon-name-part></tp:taxon-name></italic></article-title><source>Studies of fauna of Curaçao and other Caribbean Islands</source><volume>23</volume><fpage>1131</fpage><lpage>1143</lpage><uri xlink:type="simple">https://repository.naturalis.nl/pub/506244</uri></element-citation></ref><ref id="B13573010"><element-citation xmlns:xlink="http://www.w3.org/1999/xlink" publication-type="article" xlink:type="simple"><person-group person-group-type="author"><name name-style="western"><surname>Muffett</surname><given-names>K.</given-names></name><name name-style="western"><surname>Miglietta</surname><given-names>M. P.</given-names></name></person-group><year>2023</year><article-title>Demystifying <italic><tp:taxon-name><tp:taxon-name-part taxon-name-part-type="genus" reg="Cassiopea">Cassiopea</tp:taxon-name-part></tp:taxon-name></italic> species identity in the Florida Keys: <italic><tp:taxon-name><tp:taxon-name-part taxon-name-part-type="genus" reg="Cassiopea">Cassiopea</tp:taxon-name-part> <tp:taxon-name-part taxon-name-part-type="species" reg="xamachana">xamachana</tp:taxon-name-part></tp:taxon-name></italic> and <italic><tp:taxon-name><tp:taxon-name-part taxon-name-part-type="genus" reg="Cassiopea">Cassiopea</tp:taxon-name-part> <tp:taxon-name-part taxon-name-part-type="species" reg="andromeda">andromeda</tp:taxon-name-part></tp:taxon-name></italic> coexist in shallow waters</article-title><source>PLoS One</source><volume>18</volume><issue>3</issue><fpage>e0283441</fpage><pub-id pub-id-type="doi">10.1371/journal.pone.0283441</pub-id></element-citation></ref><ref id="B13569368"><element-citation xmlns:xlink="http://www.w3.org/1999/xlink" publication-type="article" xlink:type="simple"><person-group person-group-type="author"><name name-style="western"><surname>Gamero-Mora</surname><given-names>E.</given-names></name><name name-style="western"><surname>Collins</surname><given-names>A. G.</given-names></name><name name-style="western"><surname>Boco</surname><given-names>S. R.</given-names></name><name name-style="western"><surname>Mendez-Geson</surname><given-names>S.</given-names></name><name name-style="western"><surname>Morandini</surname><given-names>A. C.</given-names></name></person-group><year>2022</year><article-title>Revealing hidden diversity among upside-down jellyfishes (<tp:taxon-name><tp:taxon-name-part taxon-name-part-type="phylum">Cnidaria</tp:taxon-name-part></tp:taxon-name>: <tp:taxon-name><tp:taxon-name-part taxon-name-part-type="class">Scyphozoa</tp:taxon-name-part></tp:taxon-name>: <tp:taxon-name><tp:taxon-name-part taxon-name-part-type="order">Rhizostomeae</tp:taxon-name-part></tp:taxon-name>: <italic><tp:taxon-name><tp:taxon-name-part taxon-name-part-type="genus" reg="Cassiopea">Cassiopea</tp:taxon-name-part></tp:taxon-name></italic>): distinct evidence allows the change of status of a neglected variety and the description of a new species</article-title><source>Invertebrate Systematics</source><volume>36</volume><issue>1</issue><fpage>63</fpage><lpage>89</lpage><pub-id pub-id-type="doi">10.1071/IS21002</pub-id></element-citation></ref><ref id="B13573045"><element-citation xmlns:xlink="http://www.w3.org/1999/xlink" publication-type="thesis" xlink:type="simple"><person-group person-group-type="author"><name name-style="western"><surname>Gamero-Mora</surname><given-names>E.</given-names></name></person-group><year>2014</year><source>Aspectos ecológicos y variación morfológica de las medusas invertidas (<italic><tp:taxon-name><tp:taxon-name-part taxon-name-part-type="genus" reg="Cassiopea">Cassiopea</tp:taxon-name-part></tp:taxon-name></italic> Péron y Lesueur, 1810) en distintos ambientes costeros del caribe mexicano</source><publisher-name>UNAM</publisher-name><publisher-loc>México</publisher-loc><size units="page">108</size><uri xlink:type="simple">https://ru.dgb.unam.mx/items/12c0e44d-0c27-435b-b20d-f991718a2aaa</uri></element-citation></ref></ref-list></tp:taxon-treatment>
