# Supplementary material for: An updated checklist of Scyphozoa (Cnidaria, Medusozoa) from the Mexican Caribbean: integrating literature, citizen science and field collections
Source: Biodivers Data J. 2026 Jan 27;14:e182574. doi: 10.3897/BDJ.14.e182574 (PMC12869186; doi:10.3897/BDJ.14.e182574)
Supplement: XML Treatment for Cassiopea spp. [file BDJ.14.e182574-treatment19.xml]

<!DOCTYPE tp:taxon-treatment
  PUBLIC "-//TaxonX//DTD Taxonomic Treatment Publishing DTD v0 20100105//EN" "tax-treatment-NSO.dtd">
<tp:taxon-treatment xmlns:tp="http://www.plazi.org/taxpub"><tp:treatment-meta><mixed-citation publication-type="journal"><person-group><name><surname>Gamero-Mora</surname><given-names>Edgar</given-names></name><name><surname>Osorio</surname><given-names>Ivan A. Castellanos</given-names></name><name><surname>Celis</surname><given-names>Laura</given-names></name><name><surname>Mendoza-Becerril</surname><given-names>María A.</given-names></name></person-group><article-title>An updated checklist of <tp:taxon-name><tp:taxon-name-part taxon-name-part-type="class">Scyphozoa</tp:taxon-name-part></tp:taxon-name> (<tp:taxon-name><tp:taxon-name-part taxon-name-part-type="phylum">Cnidaria</tp:taxon-name-part></tp:taxon-name>, <tp:taxon-name><tp:taxon-name-part taxon-name-part-type="subphylum">Medusozoa</tp:taxon-name-part></tp:taxon-name>) from the Mexican Caribbean: integrating literature, citizen science and field collections</article-title><source>Biodivers Data J</source><day>27</day><month>01</month><year>2026</year><volume>14</volume><pub-id pub-id-type="doi">10.3897/BDJ.14.e182574</pub-id></mixed-citation></tp:treatment-meta><tp:nomenclature><tp:taxon-name><object-id xmlns:xlink="http://www.w3.org/1999/xlink" content-type="arpha" xlink:type="simple">AAB9C26A-9138-54FC-B92F-1D857123A750</object-id><tp:taxon-name-part taxon-name-part-type="genus">Cassiopea</tp:taxon-name-part> <tp:taxon-name-part taxon-name-part-type="species">spp.</tp:taxon-name-part></tp:taxon-name></tp:nomenclature><tp:treatment-sec sec-type="Distribution"><title>Distribution</title><p>See Fig. <xref ref-type="fig" rid="F13376289">3</xref>, <xref ref-type="bibr" rid="B13589019">Mendoza-Becerril et al. (2025)</xref>.</p></tp:treatment-sec><tp:treatment-sec sec-type="Notes"><title>Notes</title><p>This category includes records identified as <italic><tp:taxon-name><tp:taxon-name-part taxon-name-part-type="genus" reg="Cassiopea">Cassiopea</tp:taxon-name-part></tp:taxon-name></italic> sp., most of them being based on citizen-science photographs. Many of these image records only show the exumbrellar view or a limited oral perspective which makes it difficult to see key diagnostic features, such as the number of rhopalia or the shape and colour of the oral appendages. As <italic><tp:taxon-name><tp:taxon-name-part taxon-name-part-type="genus" reg="Cassiopea">Cassiopea</tp:taxon-name-part></tp:taxon-name></italic> species are mainly distinguished by oral structures (<xref ref-type="bibr" rid="B13569368">Gamero-Mora et al. 2022</xref>), it was not possible to assign them to a particular species. They may correspond to <italic><tp:taxon-name><tp:taxon-name-part taxon-name-part-type="genus" reg="Cassiopea">C.</tp:taxon-name-part> <tp:taxon-name-part taxon-name-part-type="species" reg="xamachana">xamachana</tp:taxon-name-part></tp:taxon-name></italic>, <italic><tp:taxon-name><tp:taxon-name-part taxon-name-part-type="genus" reg="Cassiopea">C.</tp:taxon-name-part> <tp:taxon-name-part taxon-name-part-type="species" reg="andromeda">andromeda</tp:taxon-name-part></tp:taxon-name></italic> or even <italic><tp:taxon-name><tp:taxon-name-part taxon-name-part-type="genus" reg="Cassiopea">C.</tp:taxon-name-part> <tp:taxon-name-part taxon-name-part-type="species" reg="frondosa">frondosa</tp:taxon-name-part></tp:taxon-name></italic>, yet, in the absence of clearer photos or physical material, they are conservatively listed as <italic><tp:taxon-name><tp:taxon-name-part taxon-name-part-type="genus" reg="Cassiopea">Cassiopea</tp:taxon-name-part></tp:taxon-name></italic> spp. As these records likely represent observations of species already documented for the region, they were not included in species richness counts.</p></tp:treatment-sec><tp:treatment-sec><!--Section generated to contain objects referenced in tp:taxon-treatment.--><fig id="F13376289" position="float" orientation="portrait"><object-id xmlns:xlink="http://www.w3.org/1999/xlink" content-type="arpha" xlink:type="simple">813572B2-2DD0-5E75-843D-85EFDFDB32F0</object-id><object-id xmlns:xlink="http://www.w3.org/1999/xlink" content-type="doi" xlink:type="simple">10.3897/BDJ.14.e182574.figure5c</object-id><label>Figure 3.</label><caption><p>Literature, citizen science and samples collected records of <tp:taxon-name><tp:taxon-name-part taxon-name-part-type="class">Scyphozoa</tp:taxon-name-part></tp:taxon-name>, <tp:taxon-name><tp:taxon-name-part taxon-name-part-type="order">Rhizostomeae</tp:taxon-name-part></tp:taxon-name> in the Mexican Caribbean from 1985 to 2024. <italic><tp:taxon-name><tp:taxon-name-part taxon-name-part-type="genus" reg="Cassiopea">Cassiopea</tp:taxon-name-part></tp:taxon-name></italic> spp. indicates records identified only to genus level. Each symbol represents a single observation at a given locality; the use of “spp.” reflects uncertainty regarding species identity across the dataset rather than the presence of multiple species at individual sites.</p></caption><graphic xmlns:xlink="http://www.w3.org/1999/xlink" xlink:href="bdj-14-e182574-g003.jpg" position="float" id="oo_1515605.jpg" orientation="portrait" xlink:type="simple"><uri content-type="original_file" xlink:type="simple">https://binary.pensoft.net/fig/1515605</uri></graphic></fig></tp:treatment-sec><ref-list><ref id="B13589019"><element-citation xmlns:xlink="http://www.w3.org/1999/xlink" publication-type="other" xlink:type="simple"><person-group person-group-type="author"><name name-style="western"><surname>Mendoza-Becerril</surname><given-names>M. A.</given-names></name><name name-style="western"><surname>Castellanos-Osorio</surname><given-names>I.</given-names></name><name name-style="western"><surname>Celis</surname><given-names>L.</given-names></name><name name-style="western"><surname>Restrepo-Avendaño</surname><given-names>L.</given-names></name><name name-style="western"><surname>Gamero-Mora</surname><given-names>E.</given-names></name></person-group><year>2025</year><article-title>Scyphozoa of the Mexican caribbean [Data set]</article-title><publisher-name>Zenodo</publisher-name><pub-id pub-id-type="doi">10.5281/zenodo.17400687</pub-id></element-citation></ref><ref id="B13569368"><element-citation xmlns:xlink="http://www.w3.org/1999/xlink" publication-type="article" xlink:type="simple"><person-group person-group-type="author"><name name-style="western"><surname>Gamero-Mora</surname><given-names>E.</given-names></name><name name-style="western"><surname>Collins</surname><given-names>A. G.</given-names></name><name name-style="western"><surname>Boco</surname><given-names>S. R.</given-names></name><name name-style="western"><surname>Mendez-Geson</surname><given-names>S.</given-names></name><name name-style="western"><surname>Morandini</surname><given-names>A. C.</given-names></name></person-group><year>2022</year><article-title>Revealing hidden diversity among upside-down jellyfishes (<tp:taxon-name><tp:taxon-name-part taxon-name-part-type="phylum">Cnidaria</tp:taxon-name-part></tp:taxon-name>: <tp:taxon-name><tp:taxon-name-part taxon-name-part-type="class">Scyphozoa</tp:taxon-name-part></tp:taxon-name>: <tp:taxon-name><tp:taxon-name-part taxon-name-part-type="order">Rhizostomeae</tp:taxon-name-part></tp:taxon-name>: <italic><tp:taxon-name><tp:taxon-name-part taxon-name-part-type="genus" reg="Cassiopea">Cassiopea</tp:taxon-name-part></tp:taxon-name></italic>): distinct evidence allows the change of status of a neglected variety and the description of a new species</article-title><source>Invertebrate Systematics</source><volume>36</volume><issue>1</issue><fpage>63</fpage><lpage>89</lpage><pub-id pub-id-type="doi">10.1071/IS21002</pub-id></element-citation></ref></ref-list></tp:taxon-treatment>
