# Supplementary material for: An updated checklist of Scyphozoa (Cnidaria, Medusozoa) from the Mexican Caribbean: integrating literature, citizen science and field collections
Source: Biodivers Data J. 2026 Jan 27;14:e182574. doi: 10.3897/BDJ.14.e182574 (PMC12869186; doi:10.3897/BDJ.14.e182574)
Supplement: XML Treatment for Mastigias sp. [file BDJ.14.e182574-treatment23.xml]

<!DOCTYPE tp:taxon-treatment
  PUBLIC "-//TaxonX//DTD Taxonomic Treatment Publishing DTD v0 20100105//EN" "tax-treatment-NSO.dtd">
<tp:taxon-treatment xmlns:tp="http://www.plazi.org/taxpub"><tp:treatment-meta><mixed-citation publication-type="journal"><person-group><name><surname>Gamero-Mora</surname><given-names>Edgar</given-names></name><name><surname>Osorio</surname><given-names>Ivan A. Castellanos</given-names></name><name><surname>Celis</surname><given-names>Laura</given-names></name><name><surname>Mendoza-Becerril</surname><given-names>María A.</given-names></name></person-group><article-title>An updated checklist of <tp:taxon-name><tp:taxon-name-part taxon-name-part-type="class">Scyphozoa</tp:taxon-name-part></tp:taxon-name> (<tp:taxon-name><tp:taxon-name-part taxon-name-part-type="phylum">Cnidaria</tp:taxon-name-part></tp:taxon-name>, <tp:taxon-name><tp:taxon-name-part taxon-name-part-type="subphylum">Medusozoa</tp:taxon-name-part></tp:taxon-name>) from the Mexican Caribbean: integrating literature, citizen science and field collections</article-title><source>Biodivers Data J</source><day>27</day><month>01</month><year>2026</year><volume>14</volume><pub-id pub-id-type="doi">10.3897/BDJ.14.e182574</pub-id></mixed-citation></tp:treatment-meta><tp:nomenclature><tp:taxon-name><object-id xmlns:xlink="http://www.w3.org/1999/xlink" content-type="arpha" xlink:type="simple">2FB991BC-505B-5D01-BA04-226B079EEFBB</object-id><tp:taxon-name-part taxon-name-part-type="genus">Mastigias</tp:taxon-name-part> <tp:taxon-name-part taxon-name-part-type="undef-species">sp.</tp:taxon-name-part></tp:taxon-name></tp:nomenclature><tp:treatment-sec sec-type="Distribution"><title>Distribution</title><p>See Fig. <xref ref-type="fig" rid="F13376289">3</xref>Fig. <xref ref-type="fig" rid="F13376358">4</xref>, <xref ref-type="bibr" rid="B13589019">Mendoza-Becerril et al. (2025)</xref>.</p></tp:treatment-sec><tp:treatment-sec sec-type="Notes"><title>Notes</title><p>The specimen examined shows the typical morphological characteristics of the genus <italic><tp:taxon-name><tp:taxon-name-part taxon-name-part-type="genus" reg="Mastigias">Mastigias</tp:taxon-name-part></tp:taxon-name></italic> (<xref ref-type="bibr" rid="B13573053">Mayer 1910</xref>), including a hemispherical bell, absence of marginal tentacles and eight oral arms bearing three wing-like extensions along their length that terminate in club-shaped projections. In life, the medusa exhibited a light brown bell with conspicuous circular white spots. The specimen had a bell diameter of 10.5 cm.</p><p>The individual was collected in Río Huache, Quintana Roo, Mexican Caribbean and is housed in ECOSUR, ZL (Table <xref ref-type="table" rid="T13486797">1</xref>) . Although species-level identification in this genus is difficult due to variation in colouration, exumbrellar patterning and body proportions (<xref ref-type="bibr" rid="B13569435">de Souza and Dawson (2018)</xref>, our specimen was identified as <italic><tp:taxon-name><tp:taxon-name-part taxon-name-part-type="genus" reg="Mastigias">Mastigias</tp:taxon-name-part></tp:taxon-name></italic> sp. 1. According to <xref ref-type="bibr" rid="B13569435">de Souza and Dawson (2018)</xref>, jellyfish of this genus are naturally distributed across the tropical and subtropical Indo-Pacific, from the Fijian Islands to the western Indian Ocean and from Japan to Australia. However, non-native records have been reported in Hawaii (<xref ref-type="bibr" rid="B13378151">Eldredge and Smith 2001</xref>) and in the Caribbean and Gulf of Mexico (<xref ref-type="bibr" rid="B13378140">Bayha and Graham 2011</xref>, <xref ref-type="bibr" rid="B13378127">Bayha and Graham 2014</xref>). Molecular analyses using mitochondrial markers of specimens from Puerto Rico and Florida showed they are genetically closest to <italic><tp:taxon-name><tp:taxon-name-part taxon-name-part-type="genus" reg="Mastigias">Mastigias</tp:taxon-name-part></tp:taxon-name></italic> sp. 1 from Indonesia (see <xref ref-type="bibr" rid="B13378140">Bayha and Graham (2011)</xref>). To date, <italic><tp:taxon-name><tp:taxon-name-part taxon-name-part-type="genus" reg="Mastigias">Mastigias</tp:taxon-name-part></tp:taxon-name></italic> sp. 1 is the only lineage reported from the Caribbean Region and the record presented here represents the first and only confirmed occurrence of the genus in the Mexican Caribbean (Fig. <xref ref-type="fig" rid="F13719547">5</xref><xref ref-type="fig" rid="F13719552">a</xref>).</p></tp:treatment-sec><tp:treatment-sec><!--Section generated to contain objects referenced in tp:taxon-treatment.--><fig id="F13376289" position="float" orientation="portrait"><object-id xmlns:xlink="http://www.w3.org/1999/xlink" content-type="arpha" xlink:type="simple">813572B2-2DD0-5E75-843D-85EFDFDB32F0</object-id><object-id xmlns:xlink="http://www.w3.org/1999/xlink" content-type="doi" xlink:type="simple">10.3897/BDJ.14.e182574.figure5c</object-id><label>Figure 3.</label><caption><p>Literature, citizen science and samples collected records of <tp:taxon-name><tp:taxon-name-part taxon-name-part-type="class">Scyphozoa</tp:taxon-name-part></tp:taxon-name>, <tp:taxon-name><tp:taxon-name-part taxon-name-part-type="order">Rhizostomeae</tp:taxon-name-part></tp:taxon-name> in the Mexican Caribbean from 1985 to 2024. <italic><tp:taxon-name><tp:taxon-name-part taxon-name-part-type="genus" reg="Cassiopea">Cassiopea</tp:taxon-name-part></tp:taxon-name></italic> spp. indicates records identified only to genus level. Each symbol represents a single observation at a given locality; the use of “spp.” reflects uncertainty regarding species identity across the dataset rather than the presence of multiple species at individual sites.</p></caption><graphic xmlns:xlink="http://www.w3.org/1999/xlink" xlink:href="bdj-14-e182574-g003.jpg" position="float" id="oo_1515605.jpg" orientation="portrait" xlink:type="simple"><uri content-type="original_file" xlink:type="simple">https://binary.pensoft.net/fig/1515605</uri></graphic></fig><fig id="F13376358" position="float" orientation="portrait"><object-id xmlns:xlink="http://www.w3.org/1999/xlink" content-type="arpha" xlink:type="simple">87D59C93-34A8-5A23-8727-01B3A59D02B1</object-id><object-id xmlns:xlink="http://www.w3.org/1999/xlink" content-type="doi" xlink:type="simple">10.3897/BDJ.14.e182574.figure2e</object-id><label>Figure 4.</label><caption><p>Literature, citizen science and samples collected records of <tp:taxon-name><tp:taxon-name-part taxon-name-part-type="class">Scyphozoa</tp:taxon-name-part></tp:taxon-name>, <tp:taxon-name><tp:taxon-name-part taxon-name-part-type="order">Semaeostomeae</tp:taxon-name-part></tp:taxon-name> in the Mexican Caribbean from 1972 to 2024. <italic><tp:taxon-name><tp:taxon-name-part taxon-name-part-type="genus" reg="Aurelia">Aurelia</tp:taxon-name-part></tp:taxon-name></italic> spp. indicates records identified only to genus level. Each symbol represents a single observation at a given locality; the use of “spp.” reflects uncertainty regarding species identity across the dataset rather than the presence of multiple species at individual sites.</p></caption><graphic xmlns:xlink="http://www.w3.org/1999/xlink" xlink:href="bdj-14-e182574-g004.jpg" position="float" id="oo_1515606.jpg" orientation="portrait" xlink:type="simple"><uri content-type="original_file" xlink:type="simple">https://binary.pensoft.net/fig/1515606</uri></graphic></fig><table-wrap id="T13486797" position="float" orientation="portrait"><label>Table 1.</label><caption><p>Sampling information for scyphozoan records from the Mexican Caribbean coast. ECOSUR, ZL (El Colegio de la Frontera Sur, Zooplankton laboratory); UNAM, ICML, UASA (Universidad Nacional Autónoma de México, Instituto de Ciencias del Mar y Limnología, Unidad Académica de Sistemas <tp:taxon-name>Arrecifales</tp:taxon-name>).</p></caption><table rules="all"><tbody><tr><td rowspan="1" colspan="1">
              <bold>Locality</bold>
            </td><td rowspan="1" colspan="1">
              <bold>Latitude N</bold>
            </td><td rowspan="1" colspan="1">
              <bold>Longitude W</bold>
            </td><td rowspan="1" colspan="1">
              <bold>Sampling method</bold>
            </td><td rowspan="1" colspan="1">
              <bold>Data (month/year)</bold>
            </td><td rowspan="1" colspan="1">
              <bold>Depth (m)</bold>
            </td><td rowspan="1" colspan="1">
              <bold>Fixed sample</bold>
            </td><td rowspan="1" colspan="1">
              <bold>Institution responsible for holding the samples</bold>
            </td></tr><tr><td rowspan="1" colspan="1">Quintana Roo</td><td rowspan="1" colspan="1">No data</td><td rowspan="1" colspan="1">No data</td><td rowspan="1" colspan="1">Trawl net</td><td rowspan="1" colspan="1">01/2007</td><td rowspan="1" colspan="1">No data</td><td rowspan="1" colspan="1">4% formalin</td><td rowspan="1" colspan="1">ECOSUR, ZL</td></tr><tr><td rowspan="1" colspan="1">North of Quintana Roo</td><td rowspan="1" colspan="1">From 21°06'23" to 20°53'28"</td><td rowspan="1" colspan="1">From 86°47'07" to 86°51'13"</td><td rowspan="1" colspan="1">Zooplankton net</td><td rowspan="1" colspan="1">05/2005</td><td rowspan="1" colspan="1">No data</td><td rowspan="1" colspan="1">4% formalin</td><td rowspan="1" colspan="1">ECOSUR, ZL</td></tr><tr><td rowspan="1" colspan="1">Bojórquez lagoon</td><td rowspan="1" colspan="1">21°08'50"</td><td rowspan="1" colspan="1">86°47'05"</td><td rowspan="1" colspan="1">Zooplankton net</td><td rowspan="1" colspan="1">05/2005</td><td rowspan="1" colspan="1">No data</td><td rowspan="1" colspan="1">4% formalin</td><td rowspan="1" colspan="1">UNAM, ICMyL, UASA</td></tr><tr><td rowspan="2" colspan="1">Nichupté Lagoon</td><td rowspan="1" colspan="1">From 21°06'23" to 21°07'55"</td><td rowspan="1" colspan="1">From 86°47'07" to 86°46'20"</td><td rowspan="1" colspan="1">Zooplankton net</td><td rowspan="1" colspan="1">03/2005</td><td rowspan="1" colspan="1">No data</td><td rowspan="1" colspan="1">4% formalin</td><td rowspan="1" colspan="1">UNAM, ICMyL, UASA</td></tr><tr><td rowspan="1" colspan="1">21°01'48"</td><td rowspan="1" colspan="1">86°47'41"</td><td rowspan="1" colspan="1">Zooplankton net</td><td rowspan="1" colspan="1">03/2005</td><td rowspan="1" colspan="1">No data</td><td rowspan="1" colspan="1">4% formalin</td><td rowspan="1" colspan="1">UNAM, ICMyL, UASA</td></tr><tr><td rowspan="1" colspan="1">Cayo Culebra</td><td rowspan="1" colspan="1">19°42'51.5"</td><td rowspan="1" colspan="1">87°29'42.3"</td><td rowspan="1" colspan="1">Net with a telescopic handle</td><td rowspan="1" colspan="1">07/1987</td><td rowspan="1" colspan="1">0-3</td><td rowspan="1" colspan="1">4% formalin</td><td rowspan="1" colspan="1">ECOSUR, ZL</td></tr><tr><td rowspan="1" colspan="1">Chinchorro bank</td><td rowspan="1" colspan="1">18°45'00.0"</td><td rowspan="1" colspan="1">87°23'00.0"</td><td rowspan="1" colspan="1">Net with a telescopic handle</td><td rowspan="1" colspan="1">06/2001</td><td rowspan="1" colspan="1">No data</td><td rowspan="1" colspan="1">4% formalin</td><td rowspan="1" colspan="1">ECOSUR, ZL</td></tr><tr><td rowspan="1" colspan="1">Río Huache</td><td rowspan="1" colspan="1">18°25'17.4"</td><td rowspan="1" colspan="1">87°45'54.0"</td><td rowspan="1" colspan="1">Net with a telescopic handle</td><td rowspan="1" colspan="1">04/2006</td><td rowspan="1" colspan="1">No data</td><td rowspan="1" colspan="1">4% formalin</td><td rowspan="1" colspan="1">ECOSUR, ZL</td></tr><tr><td rowspan="2" colspan="1">Xcalak</td><td rowspan="1" colspan="1">18°16'19.7"</td><td rowspan="1" colspan="1">87°50'03.5"</td><td rowspan="1" colspan="1">Net with a telescopic handle</td><td rowspan="1" colspan="1">10/2013</td><td rowspan="1" colspan="1">No data</td><td rowspan="1" colspan="1">4% formalin</td><td rowspan="1" colspan="1">ECOSUR, ZL</td></tr><tr><td rowspan="1" colspan="1">18°16'05.9"</td><td rowspan="1" colspan="1">87°47'59.5"</td><td rowspan="1" colspan="1">Trawl net</td><td rowspan="1" colspan="1">01/2007</td><td rowspan="1" colspan="1">No data</td><td rowspan="1" colspan="1">4% formalin</td><td rowspan="1" colspan="1">ECOSUR, ZL</td></tr><tr><td rowspan="12" colspan="1">Chetumal Bay-Manatee Sanctuary (RESMBCH)</td><td rowspan="1" colspan="1">18°11'27.6"</td><td rowspan="1" colspan="1">87°51'36.0</td><td rowspan="1" colspan="1">Channel net</td><td rowspan="1" colspan="1">07/2024</td><td rowspan="1" colspan="1">1</td><td rowspan="1" colspan="1">96% ethanol</td><td rowspan="1" colspan="1">ECOSUR, ZL</td></tr><tr><td rowspan="1" colspan="1">18°11'01.0"</td><td rowspan="1" colspan="1">87°51'26.0"</td><td rowspan="1" colspan="1">Net with a telescopic handle</td><td rowspan="1" colspan="1">06/1998</td><td rowspan="1" colspan="1">No data</td><td rowspan="1" colspan="1">96% ethanol</td><td rowspan="1" colspan="1">ECOSUR, ZL</td></tr><tr><td rowspan="3" colspan="1">18°11'28.0''</td><td rowspan="3" colspan="1">87°51'40.2''</td><td rowspan="3" colspan="1">Net with a telescopic handle</td><td rowspan="1" colspan="1">01/2016</td><td rowspan="3" colspan="1">1</td><td rowspan="3" colspan="1">96% ethanol</td><td rowspan="3" colspan="1">ECOSUR, ZL</td></tr><tr><td rowspan="1" colspan="1"/></tr><tr><td rowspan="1" colspan="1">07/2024</td></tr><tr><td rowspan="3" colspan="1">18°11'02.6"</td><td rowspan="3" colspan="1">87°51'02.5"</td><td rowspan="3" colspan="1">Net with a telescopic handle</td><td rowspan="1" colspan="1">09/2023</td><td rowspan="3" colspan="1">0.85</td><td rowspan="3" colspan="1">96% ethanol</td><td rowspan="3" colspan="1">ECOSUR, ZL</td></tr><tr><td rowspan="1" colspan="1"/></tr><tr><td rowspan="1" colspan="1">03/2025</td></tr><tr><td rowspan="1" colspan="1">18°11'02.8"</td><td rowspan="1" colspan="1">87°51'04.1"</td><td rowspan="1" colspan="1">Net with a telescopic handle</td><td rowspan="1" colspan="1">09/2023</td><td rowspan="1" colspan="1">0.83</td><td rowspan="1" colspan="1">96% ethanol</td><td rowspan="1" colspan="1">ECOSUR, ZL</td></tr><tr><td rowspan="1" colspan="1">18°12'26.0"</td><td rowspan="1" colspan="1">87°51'41.0"</td><td rowspan="1" colspan="1">Net with a telescopic handle</td><td rowspan="1" colspan="1">10/2023</td><td rowspan="1" colspan="1">1</td><td rowspan="1" colspan="1">96% ethanol</td><td rowspan="1" colspan="1">ECOSUR, ZL</td></tr><tr><td rowspan="1" colspan="1">18°12'35.31"</td><td rowspan="1" colspan="1">87°51'2.47"</td><td rowspan="1" colspan="1">Channel net</td><td rowspan="1" colspan="1">09/2023</td><td rowspan="1" colspan="1">1.25</td><td rowspan="1" colspan="1">96% ethanol</td><td rowspan="1" colspan="1">ECOSUR, ZL</td></tr><tr><td rowspan="1" colspan="1">18°12'28.8"</td><td rowspan="1" colspan="1">87°51'41.0"</td><td rowspan="1" colspan="1">Net with a telescopic handle</td><td rowspan="1" colspan="1">09/2023</td><td rowspan="1" colspan="1">0.95-1.5</td><td rowspan="1" colspan="1">96% ethanol</td><td rowspan="1" colspan="1">ECOSUR, ZL</td></tr></tbody></table></table-wrap><fig-group id="F13719547" position="float" orientation="portrait"><caption><p>Scyphozoans from the Mexican Caribbean. <bold>A</bold> Order <tp:taxon-name><tp:taxon-name-part taxon-name-part-type="order">Rhizostomeae</tp:taxon-name-part></tp:taxon-name>; <bold>B–F</bold> Order <tp:taxon-name><tp:taxon-name-part taxon-name-part-type="order">Semaeostomeae</tp:taxon-name-part></tp:taxon-name>. Photographs: A, Edgar Tovar; B, H. Bahena (ECOSUR); C–D, Edgar Gamero; E, José Cohuo; F, Frida Jonguitud. Arrows highlight selected diagnostic structures of the medusae:</p></caption><fig id="F13719552" position="float" orientation="portrait"><object-id xmlns:xlink="http://www.w3.org/1999/xlink" content-type="arpha" xlink:type="simple">A0555060-C165-5BDF-B7E1-5082771406F8</object-id><object-id xmlns:xlink="http://www.w3.org/1999/xlink" content-type="doi" xlink:type="simple">10.3897/BDJ.14.e182574.figure5a</object-id><label>Figure 5a.</label><caption><p><italic><tp:taxon-name><tp:taxon-name-part taxon-name-part-type="genus" reg="Mastigias">Mastigias</tp:taxon-name-part></tp:taxon-name></italic> sp.;</p></caption><graphic xmlns:xlink="http://www.w3.org/1999/xlink" xlink:href="bdj-14-e182574-g005_a.jpg" xlink:type="simple" position="float" orientation="portrait" id="oo_1515598.jpg"><uri content-type="original_file" xlink:type="simple">https://binary.pensoft.net/fig/1515598</uri></graphic></fig><fig id="F13719553" position="float" orientation="portrait"><object-id xmlns:xlink="http://www.w3.org/1999/xlink" content-type="arpha" xlink:type="simple">35658AF1-5EFE-5A78-9BA8-25F9D100437C</object-id><object-id xmlns:xlink="http://www.w3.org/1999/xlink" content-type="doi" xlink:type="simple">10.3897/BDJ.14.e182574.figure5b</object-id><label>Figure 5b.</label><caption><p><italic><tp:taxon-name><tp:taxon-name-part taxon-name-part-type="genus" reg="Chrysaora">Chrysaora</tp:taxon-name-part></tp:taxon-name></italic> sp.;</p></caption><graphic xmlns:xlink="http://www.w3.org/1999/xlink" xlink:href="bdj-14-e182574-g005_b.jpg" xlink:type="simple" position="float" orientation="portrait" id="oo_1515599.jpg"><uri content-type="original_file" xlink:type="simple">https://binary.pensoft.net/fig/1515599</uri></graphic></fig><fig id="F13719554" position="float" orientation="portrait"><object-id xmlns:xlink="http://www.w3.org/1999/xlink" content-type="arpha" xlink:type="simple">E7538AAC-F461-5A72-8F20-96989216A027</object-id><object-id xmlns:xlink="http://www.w3.org/1999/xlink" content-type="doi" xlink:type="simple">10.3897/BDJ.14.e182574.figure5c</object-id><label>Figure 5c.</label><caption><p><italic><tp:taxon-name><tp:taxon-name-part taxon-name-part-type="genus" reg="Chrysaora">Chrysaora</tp:taxon-name-part></tp:taxon-name></italic> sp.;</p></caption><graphic xmlns:xlink="http://www.w3.org/1999/xlink" xlink:href="bdj-14-e182574-g005_c.jpg" xlink:type="simple" position="float" orientation="portrait" id="oo_1515600.jpg"><uri content-type="original_file" xlink:type="simple">https://binary.pensoft.net/fig/1515600</uri></graphic></fig><fig id="F13719555" position="float" orientation="portrait"><object-id xmlns:xlink="http://www.w3.org/1999/xlink" content-type="arpha" xlink:type="simple">A0C34806-09B5-57FF-B1E7-107A52AF20C4</object-id><object-id xmlns:xlink="http://www.w3.org/1999/xlink" content-type="doi" xlink:type="simple">10.3897/BDJ.14.e182574.figure5d</object-id><label>Figure 5d.</label><caption><p>
            <italic>
              <tp:taxon-name><tp:taxon-name-part taxon-name-part-type="genus" reg="Pelagia">Pelagia</tp:taxon-name-part> <tp:taxon-name-part taxon-name-part-type="species" reg="noctiluca">noctiluca</tp:taxon-name-part></tp:taxon-name>
            </italic>
          </p></caption><graphic xmlns:xlink="http://www.w3.org/1999/xlink" xlink:href="bdj-14-e182574-g005_d.jpg" xlink:type="simple" position="float" orientation="portrait" id="oo_1515602.jpg"><uri content-type="original_file" xlink:type="simple">https://binary.pensoft.net/fig/1515602</uri></graphic></fig><fig id="F13719556" position="float" orientation="portrait"><object-id xmlns:xlink="http://www.w3.org/1999/xlink" content-type="arpha" xlink:type="simple">183313B3-8530-5338-8547-3FA07C9F0B6A</object-id><object-id xmlns:xlink="http://www.w3.org/1999/xlink" content-type="doi" xlink:type="simple">10.3897/BDJ.14.e182574.figure5e</object-id><label>Figure 5e.</label><caption><p><italic><tp:taxon-name><tp:taxon-name-part taxon-name-part-type="genus" reg="Aurelia">Aurelia</tp:taxon-name-part></tp:taxon-name></italic> sp.;</p></caption><graphic xmlns:xlink="http://www.w3.org/1999/xlink" xlink:href="bdj-14-e182574-g005_e.jpg" xlink:type="simple" position="float" orientation="portrait" id="oo_1515604.jpg"><uri content-type="original_file" xlink:type="simple">https://binary.pensoft.net/fig/1515604</uri></graphic></fig><fig id="F13719557" position="float" orientation="portrait"><object-id xmlns:xlink="http://www.w3.org/1999/xlink" content-type="arpha" xlink:type="simple">E58AC4E0-4F2B-573E-954E-4EEFE7F2B2E4</object-id><object-id xmlns:xlink="http://www.w3.org/1999/xlink" content-type="doi" xlink:type="simple">10.3897/BDJ.14.e182574.figure5f</object-id><label>Figure 5f.</label><caption><p><italic><tp:taxon-name><tp:taxon-name-part taxon-name-part-type="genus" reg="Aurelia">Aurelia</tp:taxon-name-part></tp:taxon-name></italic> sp.</p></caption><graphic xmlns:xlink="http://www.w3.org/1999/xlink" xlink:href="bdj-14-e182574-g005_f.jpg" xlink:type="simple" position="float" orientation="portrait" id="oo_1515603.jpg"><uri content-type="original_file" xlink:type="simple">https://binary.pensoft.net/fig/1515603</uri></graphic></fig></fig-group><fig id="F13719552" position="float" orientation="portrait"><object-id xmlns:xlink="http://www.w3.org/1999/xlink" content-type="arpha" xlink:type="simple">A0555060-C165-5BDF-B7E1-5082771406F8</object-id><object-id xmlns:xlink="http://www.w3.org/1999/xlink" content-type="doi" xlink:type="simple">10.3897/BDJ.14.e182574.figure5a</object-id><label>Figure 5a.</label><caption><p><italic><tp:taxon-name><tp:taxon-name-part taxon-name-part-type="genus" reg="Mastigias">Mastigias</tp:taxon-name-part></tp:taxon-name></italic> sp.;</p></caption><graphic xmlns:xlink="http://www.w3.org/1999/xlink" xlink:href="bdj-14-e182574-g005_a.jpg" xlink:type="simple" position="float" orientation="portrait" id="oo_1515598.jpg"><uri content-type="original_file" xlink:type="simple">https://binary.pensoft.net/fig/1515598</uri></graphic></fig></tp:treatment-sec><ref-list><ref id="B13589019"><element-citation xmlns:xlink="http://www.w3.org/1999/xlink" publication-type="other" xlink:type="simple"><person-group person-group-type="author"><name name-style="western"><surname>Mendoza-Becerril</surname><given-names>M. A.</given-names></name><name name-style="western"><surname>Castellanos-Osorio</surname><given-names>I.</given-names></name><name name-style="western"><surname>Celis</surname><given-names>L.</given-names></name><name name-style="western"><surname>Restrepo-Avendaño</surname><given-names>L.</given-names></name><name name-style="western"><surname>Gamero-Mora</surname><given-names>E.</given-names></name></person-group><year>2025</year><article-title>Scyphozoa of the Mexican caribbean [Data set]</article-title><publisher-name>Zenodo</publisher-name><pub-id pub-id-type="doi">10.5281/zenodo.17400687</pub-id></element-citation></ref><ref id="B13573053"><element-citation xmlns:xlink="http://www.w3.org/1999/xlink" publication-type="book" xlink:type="simple"><person-group person-group-type="author"><name name-style="western"><surname>Mayer</surname><given-names>A. G.</given-names></name></person-group><year>1910</year><source>The medusae of the world. III. The scyphomedusae</source><trans-title>Medusas del mundo. III. Scyphomedusae</trans-title><volume>3</volume><publisher-name>Carnegie Institution</publisher-name><publisher-loc>Washington D.C.</publisher-loc><size units="page">499-735</size><uri xlink:type="simple">https://www.cmarz.org/resources/Mayer1910-Medusae_of_the_World/Mayer1910MedusaeoftheWorldVol3-Scyphomedusae.pdf</uri><pub-id pub-id-type="doi">10.5962/bhl.title.5996</pub-id></element-citation></ref><ref id="B13569435"><element-citation xmlns:xlink="http://www.w3.org/1999/xlink" publication-type="article" xlink:type="simple"><person-group person-group-type="author"><name name-style="western"><surname>de Souza</surname><given-names>M. R.</given-names></name><name name-style="western"><surname>Dawson</surname><given-names>M. N.</given-names></name></person-group><year>2018</year><article-title>Redescription of <italic><tp:taxon-name><tp:taxon-name-part taxon-name-part-type="genus" reg="Mastigias">Mastigias</tp:taxon-name-part> <tp:taxon-name-part taxon-name-part-type="species" reg="papua">papua</tp:taxon-name-part></tp:taxon-name></italic> (<tp:taxon-name><tp:taxon-name-part taxon-name-part-type="class">Scyphozoa</tp:taxon-name-part></tp:taxon-name>, <tp:taxon-name><tp:taxon-name-part taxon-name-part-type="order">Rhizostomeae</tp:taxon-name-part></tp:taxon-name>) with designation of a neotype and recognition of two additional species</article-title><source>Zootaxa</source><volume>4457</volume><issue>4</issue><fpage>520</fpage><lpage>536</lpage><pub-id pub-id-type="doi">10.11646/zootaxa.4457.4.2</pub-id></element-citation></ref><ref id="B13378151"><element-citation xmlns:xlink="http://www.w3.org/1999/xlink" publication-type="book" xlink:type="simple"><person-group person-group-type="author"><name name-style="western"><surname>Eldredge</surname><given-names>L.</given-names></name><name name-style="western"><surname>Smith</surname><given-names>C.</given-names></name></person-group><year>2001</year><source>A guidebook of introduced marine species in Hawaii</source><volume>21</volume><publisher-name>Bishop Museum tech report</publisher-name><size units="page">70</size><uri xlink:type="simple">https://data.bishopmuseum.org/HBS/invertguide/download.htm</uri></element-citation></ref><ref id="B13378140"><element-citation xmlns:xlink="http://www.w3.org/1999/xlink" publication-type="article" xlink:type="simple"><person-group person-group-type="author"><name name-style="western"><surname>Bayha</surname><given-names>K. M.</given-names></name><name name-style="western"><surname>Graham</surname><given-names>W. M.</given-names></name></person-group><year>2011</year><article-title>First confirmed reports of the rhizostome jellyfish <italic><tp:taxon-name><tp:taxon-name-part taxon-name-part-type="genus" reg="Mastigias">Mastigias</tp:taxon-name-part></tp:taxon-name></italic> (<tp:taxon-name><tp:taxon-name-part taxon-name-part-type="phylum">Cnidaria</tp:taxon-name-part></tp:taxon-name>: <tp:taxon-name><tp:taxon-name-part taxon-name-part-type="order">Rhizostomeae</tp:taxon-name-part></tp:taxon-name>) in the Atlantic basin</article-title><source>Aquatic Invasions</source><volume>6</volume><issue>3</issue><fpage>361</fpage><lpage>366</lpage><pub-id pub-id-type="doi">10.3391/ai.2011.6.3.13</pub-id></element-citation></ref><ref id="B13378127"><element-citation xmlns:xlink="http://www.w3.org/1999/xlink" publication-type="chapter" xlink:type="simple"><person-group person-group-type="author"><name name-style="western"><surname>Bayha</surname><given-names>K. M.</given-names></name><name name-style="western"><surname>Graham</surname><given-names>W. M.</given-names></name></person-group><year>2014</year><chapter-title>Nonindigenous marine jellyfish: invasiveness, invasibility, and impacts</chapter-title><person-group person-group-type="editor"><name name-style="western"><surname>Pitt</surname><given-names>K. A.</given-names></name><name name-style="western"><surname>Lucas</surname><given-names>C. H.</given-names></name></person-group><source>Jellyfish blooms</source><publisher-name>Springer Dordrecht</publisher-name><size units="page">I, 304</size><isbn>978-94-007-7014-0</isbn><pub-id pub-id-type="doi">10.1007/978-94-007-7015-7_3</pub-id></element-citation></ref></ref-list></tp:taxon-treatment>
