# Supplementary material for: An updated checklist of Scyphozoa (Cnidaria, Medusozoa) from the Mexican Caribbean: integrating literature, citizen science and field collections
Source: Biodivers Data J. 2026 Jan 27;14:e182574. doi: 10.3897/BDJ.14.e182574 (PMC12869186; doi:10.3897/BDJ.14.e182574)
Supplement: XML Treatment for Drymonema larsoni [file BDJ.14.e182574-treatment26.xml]

<!DOCTYPE tp:taxon-treatment
  PUBLIC "-//TaxonX//DTD Taxonomic Treatment Publishing DTD v0 20100105//EN" "tax-treatment-NSO.dtd">
<tp:taxon-treatment xmlns:tp="http://www.plazi.org/taxpub"><tp:treatment-meta><mixed-citation publication-type="journal"><person-group><name><surname>Gamero-Mora</surname><given-names>Edgar</given-names></name><name><surname>Osorio</surname><given-names>Ivan A. Castellanos</given-names></name><name><surname>Celis</surname><given-names>Laura</given-names></name><name><surname>Mendoza-Becerril</surname><given-names>María A.</given-names></name></person-group><article-title>An updated checklist of <tp:taxon-name><tp:taxon-name-part taxon-name-part-type="class">Scyphozoa</tp:taxon-name-part></tp:taxon-name> (<tp:taxon-name><tp:taxon-name-part taxon-name-part-type="phylum">Cnidaria</tp:taxon-name-part></tp:taxon-name>, <tp:taxon-name><tp:taxon-name-part taxon-name-part-type="subphylum">Medusozoa</tp:taxon-name-part></tp:taxon-name>) from the Mexican Caribbean: integrating literature, citizen science and field collections</article-title><source>Biodivers Data J</source><day>27</day><month>01</month><year>2026</year><volume>14</volume><pub-id pub-id-type="doi">10.3897/BDJ.14.e182574</pub-id></mixed-citation></tp:treatment-meta><tp:nomenclature><tp:taxon-name><object-id xmlns:xlink="http://www.w3.org/1999/xlink" content-type="arpha" xlink:type="simple">C6A91FA3-8AE5-5C95-A05F-D364552A12B7</object-id><tp:taxon-name-part taxon-name-part-type="genus">Drymonema</tp:taxon-name-part> <tp:taxon-name-part taxon-name-part-type="species">larsoni</tp:taxon-name-part><object-id xmlns:xlink="http://www.w3.org/1999/xlink" xlink:type="simple" object-id-type="Other URL">https://www.marinespecies.org/aphia.php?p=taxdetails&amp;id=867502</object-id></tp:taxon-name><tp:taxon-authority>Bayha &amp; Dawson, 2010</tp:taxon-authority></tp:nomenclature><tp:treatment-sec sec-type="Distribution"><title>Distribution</title><p>See Fig. <xref ref-type="fig" rid="F13376358">4</xref>, <xref ref-type="bibr" rid="B13589019">Mendoza-Becerril et al. (2025)</xref></p></tp:treatment-sec><tp:treatment-sec sec-type="Notes"><title>Notes</title><p>The records included here are based on citizen-science observations. Two of the three valid species of <italic><tp:taxon-name><tp:taxon-name-part taxon-name-part-type="genus" reg="Drymonema">Drymonema</tp:taxon-name-part></tp:taxon-name></italic> have been reported from the western Atlantic: <italic><tp:taxon-name><tp:taxon-name-part taxon-name-part-type="genus" reg="Drymonema">D.</tp:taxon-name-part> <tp:taxon-name-part taxon-name-part-type="species" reg="gorgo">gorgo</tp:taxon-name-part></tp:taxon-name></italic> Müller 1883 and <italic><tp:taxon-name><tp:taxon-name-part taxon-name-part-type="genus" reg="Drymonema">D.</tp:taxon-name-part> <tp:taxon-name-part taxon-name-part-type="species" reg="larsoni">larsoni</tp:taxon-name-part></tp:taxon-name></italic> (<xref ref-type="bibr" rid="B13574946">Collins et al. (2025)</xref>. <italic><tp:taxon-name><tp:taxon-name-part taxon-name-part-type="genus" reg="Drymonema">Drymonema</tp:taxon-name-part> <tp:taxon-name-part taxon-name-part-type="species" reg="gorgo">gorgo</tp:taxon-name-part></tp:taxon-name></italic> was described from Brazil and has also been recorded in the Caribbean and the south-western Atlantic, including Bermuda and Argentina (<xref ref-type="bibr" rid="B13569396">Bayha and Dawson 2010</xref>, <xref ref-type="bibr" rid="B13569378">Gómez Daglio and Dawson 2017</xref>). <italic><tp:taxon-name><tp:taxon-name-part taxon-name-part-type="genus" reg="Drymonema">Drymonema</tp:taxon-name-part> <tp:taxon-name-part taxon-name-part-type="species" reg="larsoni">larsoni</tp:taxon-name-part></tp:taxon-name></italic>, on the other hand, was described from Dauphin Island, Alabama, with molecular confirmation from the type locality and from Florida (<xref ref-type="bibr" rid="B13569396">Bayha and Dawson 2010</xref>, <xref ref-type="bibr" rid="B13569378">Gómez Daglio and Dawson 2017</xref>). Paratypes from the British Virgin Islands and Puerto Rico support its presence in the Caribbean and additional records from Bermuda and South Carolina indicate a broad western Atlantic distribution (<xref ref-type="bibr" rid="B13569396">Bayha and Dawson 2010</xref>). As the records analysed here come from the Mexican Caribbean, where <italic><tp:taxon-name><tp:taxon-name-part taxon-name-part-type="genus" reg="Drymonema">D.</tp:taxon-name-part> <tp:taxon-name-part taxon-name-part-type="species" reg="larsoni">larsoni</tp:taxon-name-part></tp:taxon-name></italic> is the only species confirmed by morphological and molecular data, all observations are retained under that name in this checklist.</p></tp:treatment-sec><tp:treatment-sec><!--Section generated to contain objects referenced in tp:taxon-treatment.--><fig id="F13376358" position="float" orientation="portrait"><object-id xmlns:xlink="http://www.w3.org/1999/xlink" content-type="arpha" xlink:type="simple">87D59C93-34A8-5A23-8727-01B3A59D02B1</object-id><object-id xmlns:xlink="http://www.w3.org/1999/xlink" content-type="doi" xlink:type="simple">10.3897/BDJ.14.e182574.figure2e</object-id><label>Figure 4.</label><caption><p>Literature, citizen science and samples collected records of <tp:taxon-name><tp:taxon-name-part taxon-name-part-type="class">Scyphozoa</tp:taxon-name-part></tp:taxon-name>, <tp:taxon-name><tp:taxon-name-part taxon-name-part-type="order">Semaeostomeae</tp:taxon-name-part></tp:taxon-name> in the Mexican Caribbean from 1972 to 2024. <italic><tp:taxon-name><tp:taxon-name-part taxon-name-part-type="genus" reg="Aurelia">Aurelia</tp:taxon-name-part></tp:taxon-name></italic> spp. indicates records identified only to genus level. Each symbol represents a single observation at a given locality; the use of “spp.” reflects uncertainty regarding species identity across the dataset rather than the presence of multiple species at individual sites.</p></caption><graphic xmlns:xlink="http://www.w3.org/1999/xlink" xlink:href="bdj-14-e182574-g004.jpg" position="float" id="oo_1515606.jpg" orientation="portrait" xlink:type="simple"><uri content-type="original_file" xlink:type="simple">https://binary.pensoft.net/fig/1515606</uri></graphic></fig></tp:treatment-sec><ref-list><ref id="B13589019"><element-citation xmlns:xlink="http://www.w3.org/1999/xlink" publication-type="other" xlink:type="simple"><person-group person-group-type="author"><name name-style="western"><surname>Mendoza-Becerril</surname><given-names>M. A.</given-names></name><name name-style="western"><surname>Castellanos-Osorio</surname><given-names>I.</given-names></name><name name-style="western"><surname>Celis</surname><given-names>L.</given-names></name><name name-style="western"><surname>Restrepo-Avendaño</surname><given-names>L.</given-names></name><name name-style="western"><surname>Gamero-Mora</surname><given-names>E.</given-names></name></person-group><year>2025</year><article-title>Scyphozoa of the Mexican caribbean [Data set]</article-title><publisher-name>Zenodo</publisher-name><pub-id pub-id-type="doi">10.5281/zenodo.17400687</pub-id></element-citation></ref><ref id="B13574946"><element-citation xmlns:xlink="http://www.w3.org/1999/xlink" publication-type="website" xlink:type="simple"><person-group person-group-type="author"><name name-style="western"><surname>Collins</surname><given-names>A. G.</given-names></name><name name-style="western"><surname>Morandini</surname><given-names>A. C.</given-names></name><name name-style="western"><surname>Cartwright</surname><given-names>P.</given-names></name></person-group><article-title>World Register of Marine Species</article-title><uri xlink:type="simple">https://www.marinespecies.org/aphia.php?p=taxdetails&amp;id=135248 on 2025-10-06</uri><date-in-citation content-type="access-date">2025-08-28T00:58:08+00:00</date-in-citation></element-citation></ref><ref id="B13569396"><element-citation xmlns:xlink="http://www.w3.org/1999/xlink" publication-type="article" xlink:type="simple"><person-group person-group-type="author"><name name-style="western"><surname>Bayha</surname><given-names>K. M.</given-names></name><name name-style="western"><surname>Dawson</surname><given-names>M. N.</given-names></name></person-group><year>2010</year><article-title>New family of allomorphic jellyfishes, <tp:taxon-name><tp:taxon-name-part taxon-name-part-type="family">Drymonematidae</tp:taxon-name-part></tp:taxon-name> (<tp:taxon-name><tp:taxon-name-part taxon-name-part-type="class">Scyphozoa</tp:taxon-name-part></tp:taxon-name>, <tp:taxon-name><tp:taxon-name-part taxon-name-part-type="subclass">Discomedusae</tp:taxon-name-part></tp:taxon-name>), emphasizes evolution in the functional morphology and trophic ecology of gelatinous zooplankton</article-title><source>The Biological Bulletin</source><volume>219</volume><issue>3</issue><fpage>249</fpage><lpage>267</lpage><pub-id pub-id-type="doi">10.1086/BBLv219n3p249</pub-id></element-citation></ref><ref id="B13569378"><element-citation xmlns:xlink="http://www.w3.org/1999/xlink" publication-type="article" xlink:type="simple"><person-group person-group-type="author"><name name-style="western"><surname>Gómez Daglio</surname><given-names>L.</given-names></name><name name-style="western"><surname>Dawson</surname><given-names>M.</given-names></name></person-group><year>2017</year><article-title>Species richness of jellyfishes (<tp:taxon-name><tp:taxon-name-part taxon-name-part-type="class">Scyphozoa</tp:taxon-name-part></tp:taxon-name>: <tp:taxon-name><tp:taxon-name-part taxon-name-part-type="subclass">Discomedusae</tp:taxon-name-part></tp:taxon-name>) in the tropical eastern Pacific: missed taxa, molecules, and morphology match in a biodiversity hotspot</article-title><source>Invertebrate Systematics</source><volume>31</volume><issue>5</issue><fpage>635</fpage><lpage>663</lpage><pub-id pub-id-type="doi">10.1071/IS16055</pub-id></element-citation></ref></ref-list></tp:taxon-treatment>
