# Supplementary material for: An updated checklist of Scyphozoa (Cnidaria, Medusozoa) from the Mexican Caribbean: integrating literature, citizen science and field collections
Source: Biodivers Data J. 2026 Jan 27;14:e182574. doi: 10.3897/BDJ.14.e182574 (PMC12869186; doi:10.3897/BDJ.14.e182574)
Supplement: XML Treatment for Chrysaora sp. [file BDJ.14.e182574-treatment28.xml]

<!DOCTYPE tp:taxon-treatment
  PUBLIC "-//TaxonX//DTD Taxonomic Treatment Publishing DTD v0 20100105//EN" "tax-treatment-NSO.dtd">
<tp:taxon-treatment xmlns:tp="http://www.plazi.org/taxpub"><tp:treatment-meta><mixed-citation publication-type="journal"><person-group><name><surname>Gamero-Mora</surname><given-names>Edgar</given-names></name><name><surname>Osorio</surname><given-names>Ivan A. Castellanos</given-names></name><name><surname>Celis</surname><given-names>Laura</given-names></name><name><surname>Mendoza-Becerril</surname><given-names>María A.</given-names></name></person-group><article-title>An updated checklist of <tp:taxon-name><tp:taxon-name-part taxon-name-part-type="class">Scyphozoa</tp:taxon-name-part></tp:taxon-name> (<tp:taxon-name><tp:taxon-name-part taxon-name-part-type="phylum">Cnidaria</tp:taxon-name-part></tp:taxon-name>, <tp:taxon-name><tp:taxon-name-part taxon-name-part-type="subphylum">Medusozoa</tp:taxon-name-part></tp:taxon-name>) from the Mexican Caribbean: integrating literature, citizen science and field collections</article-title><source>Biodivers Data J</source><day>27</day><month>01</month><year>2026</year><volume>14</volume><pub-id pub-id-type="doi">10.3897/BDJ.14.e182574</pub-id></mixed-citation></tp:treatment-meta><tp:nomenclature><tp:taxon-name><object-id xmlns:xlink="http://www.w3.org/1999/xlink" content-type="arpha" xlink:type="simple">478E8E5A-345E-50B8-8ABF-3EAF2D5F7281</object-id><tp:taxon-name-part taxon-name-part-type="genus">Chrysaora</tp:taxon-name-part> <tp:taxon-name-part taxon-name-part-type="undef-species">sp.</tp:taxon-name-part></tp:taxon-name></tp:nomenclature><tp:treatment-sec sec-type="Distribution"><title>Distribution</title><p>See Fig. <xref ref-type="fig" rid="F13376358">4</xref>, <xref ref-type="bibr" rid="B13589019">Mendoza-Becerril et al. (2025)</xref>.</p></tp:treatment-sec><tp:treatment-sec sec-type="Notes"><title>Notes</title><p>Specimens were assigned to the genus <italic><tp:taxon-name><tp:taxon-name-part taxon-name-part-type="genus" reg="Chrysaora">Chrysaora</tp:taxon-name-part></tp:taxon-name></italic>, based on diagnostic characters of pelagiid scyphomedusae (Morandini and Marques 2010), including a hemispherical bell, three marginal tentacles per octant (24 in total) between successive pairs of marginal sense organs and eight elongate, frilled oral arms.</p><p>On the Atlantic coast of Mexico, <italic><tp:taxon-name><tp:taxon-name-part taxon-name-part-type="genus" reg="Chrysaora">Chrysaora</tp:taxon-name-part> <tp:taxon-name-part taxon-name-part-type="species" reg="quinquecirrha">quinquecirrha</tp:taxon-name-part></tp:taxon-name></italic> (Desor, 1848) has been reported in coastal waters of Tabasco (<xref ref-type="bibr" rid="B13569378">Gómez Daglio and Dawson 2017</xref>). Both <italic><tp:taxon-name><tp:taxon-name-part taxon-name-part-type="genus" reg="Chrysaora">C.</tp:taxon-name-part> <tp:taxon-name-part taxon-name-part-type="species" reg="quinquecirrha">quinquecirrha</tp:taxon-name-part></tp:taxon-name></italic> and <italic><tp:taxon-name><tp:taxon-name-part taxon-name-part-type="genus" reg="Chrysaora">C.</tp:taxon-name-part> <tp:taxon-name-part taxon-name-part-type="species" reg="chesapeakei">chesapeakei</tp:taxon-name-part></tp:taxon-name></italic> (Papenfuss, 1936) have also been recorded in the northern Gulf of Mexico along the U.S. coast (<xref ref-type="bibr" rid="B13569387">Bayha et al. 2017</xref>). In the Gulf of Mexico and the Caribbean, <italic><tp:taxon-name><tp:taxon-name-part taxon-name-part-type="genus" reg="Chrysaora">C.</tp:taxon-name-part> <tp:taxon-name-part taxon-name-part-type="species" reg="lactea">lactea</tp:taxon-name-part></tp:taxon-name></italic> Eschscholtz, 1829 has been mentioned, based on morphological features, but its taxonomic status remains uncertain (<xref ref-type="bibr" rid="B13573036">Morandini and Marques 2010</xref>). Another lineage, <italic><tp:taxon-name><tp:taxon-name-part taxon-name-part-type="genus" reg="Chrysaora">Chrysaora</tp:taxon-name-part></tp:taxon-name></italic> sp. 6, sensu <xref ref-type="bibr" rid="B13569378">Gómez Daglio and Dawson (2017)</xref>, was discovered along the Caribbean coasts of Panama and Costa Rica suggesting the presence of undescribed diversity in nearby regions. Regional currents promote connections amongst the Gulf of Mexico, Central America and the Mexican Caribbean (<xref ref-type="bibr" rid="B13601435">Murphy et al. 1999</xref>) and this oceanographic continuity could explain the occurrence of multiple <italic><tp:taxon-name><tp:taxon-name-part taxon-name-part-type="genus" reg="Chrysaora">Chrysaora</tp:taxon-name-part></tp:taxon-name></italic> species in the region. Considering these uncertainties, we report all records as <italic><tp:taxon-name><tp:taxon-name-part taxon-name-part-type="genus" reg="Chrysaora">Chrysaora</tp:taxon-name-part></tp:taxon-name></italic> sp. until future integrative studies clarify their identities (Fig. <xref ref-type="fig" rid="F13719547">5</xref><xref ref-type="fig" rid="F13719553">b</xref>, <xref ref-type="fig" rid="F13719554">c</xref>).</p></tp:treatment-sec><tp:treatment-sec><!--Section generated to contain objects referenced in tp:taxon-treatment.--><fig id="F13376358" position="float" orientation="portrait"><object-id xmlns:xlink="http://www.w3.org/1999/xlink" content-type="arpha" xlink:type="simple">87D59C93-34A8-5A23-8727-01B3A59D02B1</object-id><object-id xmlns:xlink="http://www.w3.org/1999/xlink" content-type="doi" xlink:type="simple">10.3897/BDJ.14.e182574.figure2e</object-id><label>Figure 4.</label><caption><p>Literature, citizen science and samples collected records of <tp:taxon-name><tp:taxon-name-part taxon-name-part-type="class">Scyphozoa</tp:taxon-name-part></tp:taxon-name>, <tp:taxon-name><tp:taxon-name-part taxon-name-part-type="order">Semaeostomeae</tp:taxon-name-part></tp:taxon-name> in the Mexican Caribbean from 1972 to 2024. <italic><tp:taxon-name><tp:taxon-name-part taxon-name-part-type="genus" reg="Aurelia">Aurelia</tp:taxon-name-part></tp:taxon-name></italic> spp. indicates records identified only to genus level. Each symbol represents a single observation at a given locality; the use of “spp.” reflects uncertainty regarding species identity across the dataset rather than the presence of multiple species at individual sites.</p></caption><graphic xmlns:xlink="http://www.w3.org/1999/xlink" xlink:href="bdj-14-e182574-g004.jpg" position="float" id="oo_1515606.jpg" orientation="portrait" xlink:type="simple"><uri content-type="original_file" xlink:type="simple">https://binary.pensoft.net/fig/1515606</uri></graphic></fig><fig-group id="F13719547" position="float" orientation="portrait"><caption><p>Scyphozoans from the Mexican Caribbean. <bold>A</bold> Order <tp:taxon-name><tp:taxon-name-part taxon-name-part-type="order">Rhizostomeae</tp:taxon-name-part></tp:taxon-name>; <bold>B–F</bold> Order <tp:taxon-name><tp:taxon-name-part taxon-name-part-type="order">Semaeostomeae</tp:taxon-name-part></tp:taxon-name>. Photographs: A, Edgar Tovar; B, H. Bahena (ECOSUR); C–D, Edgar Gamero; E, José Cohuo; F, Frida Jonguitud. Arrows highlight selected diagnostic structures of the medusae:</p></caption><fig id="F13719552" position="float" orientation="portrait"><object-id xmlns:xlink="http://www.w3.org/1999/xlink" content-type="arpha" xlink:type="simple">A0555060-C165-5BDF-B7E1-5082771406F8</object-id><object-id xmlns:xlink="http://www.w3.org/1999/xlink" content-type="doi" xlink:type="simple">10.3897/BDJ.14.e182574.figure5a</object-id><label>Figure 5a.</label><caption><p><italic><tp:taxon-name><tp:taxon-name-part taxon-name-part-type="genus" reg="Mastigias">Mastigias</tp:taxon-name-part></tp:taxon-name></italic> sp.;</p></caption><graphic xmlns:xlink="http://www.w3.org/1999/xlink" xlink:href="bdj-14-e182574-g005_a.jpg" xlink:type="simple" position="float" orientation="portrait" id="oo_1515598.jpg"><uri content-type="original_file" xlink:type="simple">https://binary.pensoft.net/fig/1515598</uri></graphic></fig><fig id="F13719553" position="float" orientation="portrait"><object-id xmlns:xlink="http://www.w3.org/1999/xlink" content-type="arpha" xlink:type="simple">35658AF1-5EFE-5A78-9BA8-25F9D100437C</object-id><object-id xmlns:xlink="http://www.w3.org/1999/xlink" content-type="doi" xlink:type="simple">10.3897/BDJ.14.e182574.figure5b</object-id><label>Figure 5b.</label><caption><p><italic><tp:taxon-name><tp:taxon-name-part taxon-name-part-type="genus" reg="Chrysaora">Chrysaora</tp:taxon-name-part></tp:taxon-name></italic> sp.;</p></caption><graphic xmlns:xlink="http://www.w3.org/1999/xlink" xlink:href="bdj-14-e182574-g005_b.jpg" xlink:type="simple" position="float" orientation="portrait" id="oo_1515599.jpg"><uri content-type="original_file" xlink:type="simple">https://binary.pensoft.net/fig/1515599</uri></graphic></fig><fig id="F13719554" position="float" orientation="portrait"><object-id xmlns:xlink="http://www.w3.org/1999/xlink" content-type="arpha" xlink:type="simple">E7538AAC-F461-5A72-8F20-96989216A027</object-id><object-id xmlns:xlink="http://www.w3.org/1999/xlink" content-type="doi" xlink:type="simple">10.3897/BDJ.14.e182574.figure5c</object-id><label>Figure 5c.</label><caption><p><italic><tp:taxon-name><tp:taxon-name-part taxon-name-part-type="genus" reg="Chrysaora">Chrysaora</tp:taxon-name-part></tp:taxon-name></italic> sp.;</p></caption><graphic xmlns:xlink="http://www.w3.org/1999/xlink" xlink:href="bdj-14-e182574-g005_c.jpg" xlink:type="simple" position="float" orientation="portrait" id="oo_1515600.jpg"><uri content-type="original_file" xlink:type="simple">https://binary.pensoft.net/fig/1515600</uri></graphic></fig><fig id="F13719555" position="float" orientation="portrait"><object-id xmlns:xlink="http://www.w3.org/1999/xlink" content-type="arpha" xlink:type="simple">A0C34806-09B5-57FF-B1E7-107A52AF20C4</object-id><object-id xmlns:xlink="http://www.w3.org/1999/xlink" content-type="doi" xlink:type="simple">10.3897/BDJ.14.e182574.figure5d</object-id><label>Figure 5d.</label><caption><p>
            <italic>
              <tp:taxon-name><tp:taxon-name-part taxon-name-part-type="genus" reg="Pelagia">Pelagia</tp:taxon-name-part> <tp:taxon-name-part taxon-name-part-type="species" reg="noctiluca">noctiluca</tp:taxon-name-part></tp:taxon-name>
            </italic>
          </p></caption><graphic xmlns:xlink="http://www.w3.org/1999/xlink" xlink:href="bdj-14-e182574-g005_d.jpg" xlink:type="simple" position="float" orientation="portrait" id="oo_1515602.jpg"><uri content-type="original_file" xlink:type="simple">https://binary.pensoft.net/fig/1515602</uri></graphic></fig><fig id="F13719556" position="float" orientation="portrait"><object-id xmlns:xlink="http://www.w3.org/1999/xlink" content-type="arpha" xlink:type="simple">183313B3-8530-5338-8547-3FA07C9F0B6A</object-id><object-id xmlns:xlink="http://www.w3.org/1999/xlink" content-type="doi" xlink:type="simple">10.3897/BDJ.14.e182574.figure5e</object-id><label>Figure 5e.</label><caption><p><italic><tp:taxon-name><tp:taxon-name-part taxon-name-part-type="genus" reg="Aurelia">Aurelia</tp:taxon-name-part></tp:taxon-name></italic> sp.;</p></caption><graphic xmlns:xlink="http://www.w3.org/1999/xlink" xlink:href="bdj-14-e182574-g005_e.jpg" xlink:type="simple" position="float" orientation="portrait" id="oo_1515604.jpg"><uri content-type="original_file" xlink:type="simple">https://binary.pensoft.net/fig/1515604</uri></graphic></fig><fig id="F13719557" position="float" orientation="portrait"><object-id xmlns:xlink="http://www.w3.org/1999/xlink" content-type="arpha" xlink:type="simple">E58AC4E0-4F2B-573E-954E-4EEFE7F2B2E4</object-id><object-id xmlns:xlink="http://www.w3.org/1999/xlink" content-type="doi" xlink:type="simple">10.3897/BDJ.14.e182574.figure5f</object-id><label>Figure 5f.</label><caption><p><italic><tp:taxon-name><tp:taxon-name-part taxon-name-part-type="genus" reg="Aurelia">Aurelia</tp:taxon-name-part></tp:taxon-name></italic> sp.</p></caption><graphic xmlns:xlink="http://www.w3.org/1999/xlink" xlink:href="bdj-14-e182574-g005_f.jpg" xlink:type="simple" position="float" orientation="portrait" id="oo_1515603.jpg"><uri content-type="original_file" xlink:type="simple">https://binary.pensoft.net/fig/1515603</uri></graphic></fig></fig-group><fig id="F13719553" position="float" orientation="portrait"><object-id xmlns:xlink="http://www.w3.org/1999/xlink" content-type="arpha" xlink:type="simple">35658AF1-5EFE-5A78-9BA8-25F9D100437C</object-id><object-id xmlns:xlink="http://www.w3.org/1999/xlink" content-type="doi" xlink:type="simple">10.3897/BDJ.14.e182574.figure5b</object-id><label>Figure 5b.</label><caption><p><italic><tp:taxon-name><tp:taxon-name-part taxon-name-part-type="genus" reg="Chrysaora">Chrysaora</tp:taxon-name-part></tp:taxon-name></italic> sp.;</p></caption><graphic xmlns:xlink="http://www.w3.org/1999/xlink" xlink:href="bdj-14-e182574-g005_b.jpg" xlink:type="simple" position="float" orientation="portrait" id="oo_1515599.jpg"><uri content-type="original_file" xlink:type="simple">https://binary.pensoft.net/fig/1515599</uri></graphic></fig><fig id="F13719554" position="float" orientation="portrait"><object-id xmlns:xlink="http://www.w3.org/1999/xlink" content-type="arpha" xlink:type="simple">E7538AAC-F461-5A72-8F20-96989216A027</object-id><object-id xmlns:xlink="http://www.w3.org/1999/xlink" content-type="doi" xlink:type="simple">10.3897/BDJ.14.e182574.figure5c</object-id><label>Figure 5c.</label><caption><p><italic><tp:taxon-name><tp:taxon-name-part taxon-name-part-type="genus" reg="Chrysaora">Chrysaora</tp:taxon-name-part></tp:taxon-name></italic> sp.;</p></caption><graphic xmlns:xlink="http://www.w3.org/1999/xlink" xlink:href="bdj-14-e182574-g005_c.jpg" xlink:type="simple" position="float" orientation="portrait" id="oo_1515600.jpg"><uri content-type="original_file" xlink:type="simple">https://binary.pensoft.net/fig/1515600</uri></graphic></fig></tp:treatment-sec><ref-list><ref id="B13589019"><element-citation xmlns:xlink="http://www.w3.org/1999/xlink" publication-type="other" xlink:type="simple"><person-group person-group-type="author"><name name-style="western"><surname>Mendoza-Becerril</surname><given-names>M. A.</given-names></name><name name-style="western"><surname>Castellanos-Osorio</surname><given-names>I.</given-names></name><name name-style="western"><surname>Celis</surname><given-names>L.</given-names></name><name name-style="western"><surname>Restrepo-Avendaño</surname><given-names>L.</given-names></name><name name-style="western"><surname>Gamero-Mora</surname><given-names>E.</given-names></name></person-group><year>2025</year><article-title>Scyphozoa of the Mexican caribbean [Data set]</article-title><publisher-name>Zenodo</publisher-name><pub-id pub-id-type="doi">10.5281/zenodo.17400687</pub-id></element-citation></ref><ref id="B13569378"><element-citation xmlns:xlink="http://www.w3.org/1999/xlink" publication-type="article" xlink:type="simple"><person-group person-group-type="author"><name name-style="western"><surname>Gómez Daglio</surname><given-names>L.</given-names></name><name name-style="western"><surname>Dawson</surname><given-names>M.</given-names></name></person-group><year>2017</year><article-title>Species richness of jellyfishes (<tp:taxon-name><tp:taxon-name-part taxon-name-part-type="class">Scyphozoa</tp:taxon-name-part></tp:taxon-name>: <tp:taxon-name><tp:taxon-name-part taxon-name-part-type="subclass">Discomedusae</tp:taxon-name-part></tp:taxon-name>) in the tropical eastern Pacific: missed taxa, molecules, and morphology match in a biodiversity hotspot</article-title><source>Invertebrate Systematics</source><volume>31</volume><issue>5</issue><fpage>635</fpage><lpage>663</lpage><pub-id pub-id-type="doi">10.1071/IS16055</pub-id></element-citation></ref><ref id="B13569387"><element-citation xmlns:xlink="http://www.w3.org/1999/xlink" publication-type="article" xlink:type="simple"><person-group person-group-type="author"><name name-style="western"><surname>Bayha</surname><given-names>K. M.</given-names></name><name name-style="western"><surname>Collins</surname><given-names>A. G.</given-names></name><name name-style="western"><surname>Gaffney</surname><given-names>P,M.</given-names></name></person-group><year>2017</year><article-title>Multigene phylogeny of the scyphozoan jellyfish family <tp:taxon-name><tp:taxon-name-part taxon-name-part-type="family">Pelagiidae</tp:taxon-name-part></tp:taxon-name> reveals that the common U.S. Atlantic sea nettle comprises two distinct species (<italic><tp:taxon-name><tp:taxon-name-part taxon-name-part-type="genus" reg="Chrysaora">Chrysaora</tp:taxon-name-part> <tp:taxon-name-part taxon-name-part-type="species" reg="quinquecirrha">quinquecirrha</tp:taxon-name-part></tp:taxon-name></italic> and <italic><tp:taxon-name><tp:taxon-name-part taxon-name-part-type="genus" reg="Chrysaora">C.</tp:taxon-name-part> <tp:taxon-name-part taxon-name-part-type="species" reg="chesapeakei">chesapeakei</tp:taxon-name-part></tp:taxon-name></italic>)</article-title><source>PeerJ</source><volume>5</volume><issue>e3863</issue><pub-id pub-id-type="doi">10.7717/peerj.3863</pub-id></element-citation></ref><ref id="B13573036"><element-citation xmlns:xlink="http://www.w3.org/1999/xlink" publication-type="article" xlink:type="simple"><person-group person-group-type="author"><name name-style="western"><surname>Morandini</surname><given-names>A. C.</given-names></name><name name-style="western"><surname>Marques</surname><given-names>A. C.</given-names></name></person-group><year>2010</year><article-title>Revision of the genus <italic><tp:taxon-name><tp:taxon-name-part taxon-name-part-type="genus" reg="Chrysaora">Chrysaora</tp:taxon-name-part></tp:taxon-name></italic> Péron &amp; Lesueur, 1810 (<tp:taxon-name><tp:taxon-name-part taxon-name-part-type="phylum">Cnidaria</tp:taxon-name-part></tp:taxon-name>: <tp:taxon-name><tp:taxon-name-part taxon-name-part-type="class">Scyphozoa</tp:taxon-name-part></tp:taxon-name>)</article-title><source>Zootaxa</source><volume>2464</volume><issue>1</issue><fpage>1</fpage><lpage>97</lpage><pub-id pub-id-type="doi">10.11646/zootaxa.2464.1.1</pub-id></element-citation></ref><ref id="B13601435"><element-citation xmlns:xlink="http://www.w3.org/1999/xlink" publication-type="article" xlink:type="simple"><person-group person-group-type="author"><name name-style="western"><surname>Murphy</surname><given-names>Sylvia J.</given-names></name><name name-style="western"><surname>Hurlburt</surname><given-names>Harley E.</given-names></name><name name-style="western"><surname>O'Brien</surname><given-names>James J.</given-names></name></person-group><year>1999</year><article-title>The connectivity of eddy variability in the Caribbean sea, the gulf of Mexico, and the Atlantic ocean</article-title><source>Journal of Geophysical Research: Oceans</source><volume>104</volume><fpage>1431</fpage><lpage>1453</lpage><pub-id pub-id-type="doi">10.1029/1998jc900010</pub-id></element-citation></ref></ref-list></tp:taxon-treatment>
