# Supplementary material for: An updated checklist of Scyphozoa (Cnidaria, Medusozoa) from the Mexican Caribbean: integrating literature, citizen science and field collections
Source: Biodivers Data J. 2026 Jan 27;14:e182574. doi: 10.3897/BDJ.14.e182574 (PMC12869186; doi:10.3897/BDJ.14.e182574)
Supplement: XML Treatment for Pelagia noctiluca [file BDJ.14.e182574-treatment29.xml]

<!DOCTYPE tp:taxon-treatment
  PUBLIC "-//TaxonX//DTD Taxonomic Treatment Publishing DTD v0 20100105//EN" "tax-treatment-NSO.dtd">
<tp:taxon-treatment xmlns:tp="http://www.plazi.org/taxpub"><tp:treatment-meta><mixed-citation publication-type="journal"><person-group><name><surname>Gamero-Mora</surname><given-names>Edgar</given-names></name><name><surname>Osorio</surname><given-names>Ivan A. Castellanos</given-names></name><name><surname>Celis</surname><given-names>Laura</given-names></name><name><surname>Mendoza-Becerril</surname><given-names>María A.</given-names></name></person-group><article-title>An updated checklist of <tp:taxon-name><tp:taxon-name-part taxon-name-part-type="class">Scyphozoa</tp:taxon-name-part></tp:taxon-name> (<tp:taxon-name><tp:taxon-name-part taxon-name-part-type="phylum">Cnidaria</tp:taxon-name-part></tp:taxon-name>, <tp:taxon-name><tp:taxon-name-part taxon-name-part-type="subphylum">Medusozoa</tp:taxon-name-part></tp:taxon-name>) from the Mexican Caribbean: integrating literature, citizen science and field collections</article-title><source>Biodivers Data J</source><day>27</day><month>01</month><year>2026</year><volume>14</volume><pub-id pub-id-type="doi">10.3897/BDJ.14.e182574</pub-id></mixed-citation></tp:treatment-meta><tp:nomenclature><tp:taxon-name><object-id xmlns:xlink="http://www.w3.org/1999/xlink" content-type="arpha" xlink:type="simple">28957F52-AC2F-5638-BEDD-B888EB2E9A66</object-id><tp:taxon-name-part taxon-name-part-type="genus">Pelagia</tp:taxon-name-part> <tp:taxon-name-part taxon-name-part-type="species">noctiluca</tp:taxon-name-part><object-id xmlns:xlink="http://www.w3.org/1999/xlink" xlink:type="simple" object-id-type="Barcode of Life">https://www.marinespecies.org/aphia.php?p=taxdetails&amp;id=135305</object-id></tp:taxon-name><tp:taxon-authority>(Forsskål, 1775)</tp:taxon-authority></tp:nomenclature><tp:treatment-sec sec-type="Distribution"><title>Distribution</title><p>See Fig. <xref ref-type="fig" rid="F13376358">4</xref>, <xref ref-type="bibr" rid="B13589019">Mendoza-Becerril et al. (2025)</xref>.</p></tp:treatment-sec><tp:treatment-sec sec-type="Notes"><title>Notes</title><p>Five valid species are currently recognised within the genus <italic><tp:taxon-name><tp:taxon-name-part taxon-name-part-type="genus" reg="Pelagia">Pelagia</tp:taxon-name-part></tp:taxon-name></italic>: <italic><tp:taxon-name><tp:taxon-name-part taxon-name-part-type="genus" reg="Pelagia">P.</tp:taxon-name-part> <tp:taxon-name-part taxon-name-part-type="species" reg="noctiluca">noctiluca</tp:taxon-name-part></tp:taxon-name></italic>, <italic><tp:taxon-name><tp:taxon-name-part taxon-name-part-type="genus" reg="Periphylla">P.</tp:taxon-name-part> <tp:taxon-name-part taxon-name-part-type="species" reg="cyanella">cyanella</tp:taxon-name-part></tp:taxon-name></italic> Péron &amp; Lesueur, 1810, <italic><tp:taxon-name><tp:taxon-name-part taxon-name-part-type="genus" reg="Periphylla">P.</tp:taxon-name-part> <tp:taxon-name-part taxon-name-part-type="species" reg="discoidea">discoidea</tp:taxon-name-part></tp:taxon-name></italic> Eschscholtz, 1829, <italic><tp:taxon-name><tp:taxon-name-part taxon-name-part-type="genus" reg="Periphylla">P.</tp:taxon-name-part> <tp:taxon-name-part taxon-name-part-type="species" reg="flaveola">flaveola</tp:taxon-name-part></tp:taxon-name></italic> Eschscholtz, 1829 and <italic><tp:taxon-name><tp:taxon-name-part taxon-name-part-type="genus" reg="Periphylla">P.</tp:taxon-name-part> <tp:taxon-name-part taxon-name-part-type="species" reg="panopyra">panopyra</tp:taxon-name-part></tp:taxon-name></italic> Péron &amp; Lesueur, 1810 (<xref ref-type="bibr" rid="B13574946">Collins et al. 2025</xref>). However, all species, except <italic><tp:taxon-name><tp:taxon-name-part taxon-name-part-type="genus" reg="Pelagia">P.</tp:taxon-name-part> <tp:taxon-name-part taxon-name-part-type="species" reg="noctiluca">noctiluca</tp:taxon-name-part></tp:taxon-name></italic>, are considered “species requiring further studies, doubtful” which highlights the uncertain taxonomy of the group. <italic><tp:taxon-name><tp:taxon-name-part taxon-name-part-type="genus" reg="Pelagia">Pelagia</tp:taxon-name-part> <tp:taxon-name-part taxon-name-part-type="species" reg="noctiluca">noctiluca</tp:taxon-name-part></tp:taxon-name></italic> is regarded as a species found across many temperate and tropical regions making its presence in the Caribbean plausible. <xref ref-type="bibr" rid="B13569378">Gómez Daglio and Dawson (2017)</xref> discovered a distinct Caribbean lineage, <italic><tp:taxon-name><tp:taxon-name-part taxon-name-part-type="genus" reg="Pelagia">Pelagia</tp:taxon-name-part></tp:taxon-name></italic> sp. 1, from Isla Margarita, Venezuela. Although Gómez-Daglio and Dawson (2017) included <italic><tp:taxon-name><tp:taxon-name-part taxon-name-part-type="genus" reg="Pelagia">Pelagia</tp:taxon-name-part></tp:taxon-name></italic> sp. 1 in their morphological dataset, the PCA results were explicitly reported only for the comparison between <italic><tp:taxon-name><tp:taxon-name-part taxon-name-part-type="genus" reg="Pelagia">P.</tp:taxon-name-part> <tp:taxon-name-part taxon-name-part-type="species" reg="noctiluca">noctiluca</tp:taxon-name-part></tp:taxon-name></italic> and <italic><tp:taxon-name><tp:taxon-name-part taxon-name-part-type="genus" reg="Periphylla">P.</tp:taxon-name-part> <tp:taxon-name-part taxon-name-part-type="species" reg="panopyra">panopyra</tp:taxon-name-part></tp:taxon-name></italic> and no morphological distinctions between <italic><tp:taxon-name><tp:taxon-name-part taxon-name-part-type="genus" reg="Pelagia">Pelagia</tp:taxon-name-part></tp:taxon-name></italic> sp. 1 and <italic><tp:taxon-name><tp:taxon-name-part taxon-name-part-type="genus" reg="Pelagia">P.</tp:taxon-name-part> <tp:taxon-name-part taxon-name-part-type="species" reg="noctiluca">noctiluca</tp:taxon-name-part></tp:taxon-name></italic> were reported. Considering the oceanographic connectivity in the region, it is possible that this lineage extends into the Mexican Caribbean. Accordingly, although <italic><tp:taxon-name><tp:taxon-name-part taxon-name-part-type="genus" reg="Pelagia">P.</tp:taxon-name-part> <tp:taxon-name-part taxon-name-part-type="species" reg="noctiluca">noctiluca</tp:taxon-name-part></tp:taxon-name></italic> has been previously confirmed in the Caribbean, the records reported here are treated as tentative assignments and could alternatively correspond to <italic><tp:taxon-name><tp:taxon-name-part taxon-name-part-type="genus" reg="Pelagia">Pelagia</tp:taxon-name-part></tp:taxon-name></italic> sp. 1 or another unresolved regional lineage, pending molecular confirmation (Fig. <xref ref-type="fig" rid="F13719547">5</xref><xref ref-type="fig" rid="F13719555">d</xref>).</p></tp:treatment-sec><tp:treatment-sec><!--Section generated to contain objects referenced in tp:taxon-treatment.--><fig id="F13376358" position="float" orientation="portrait"><object-id xmlns:xlink="http://www.w3.org/1999/xlink" content-type="arpha" xlink:type="simple">87D59C93-34A8-5A23-8727-01B3A59D02B1</object-id><object-id xmlns:xlink="http://www.w3.org/1999/xlink" content-type="doi" xlink:type="simple">10.3897/BDJ.14.e182574.figure2e</object-id><label>Figure 4.</label><caption><p>Literature, citizen science and samples collected records of <tp:taxon-name><tp:taxon-name-part taxon-name-part-type="class">Scyphozoa</tp:taxon-name-part></tp:taxon-name>, <tp:taxon-name><tp:taxon-name-part taxon-name-part-type="order">Semaeostomeae</tp:taxon-name-part></tp:taxon-name> in the Mexican Caribbean from 1972 to 2024. <italic><tp:taxon-name><tp:taxon-name-part taxon-name-part-type="genus" reg="Aurelia">Aurelia</tp:taxon-name-part></tp:taxon-name></italic> spp. indicates records identified only to genus level. Each symbol represents a single observation at a given locality; the use of “spp.” reflects uncertainty regarding species identity across the dataset rather than the presence of multiple species at individual sites.</p></caption><graphic xmlns:xlink="http://www.w3.org/1999/xlink" xlink:href="bdj-14-e182574-g004.jpg" position="float" id="oo_1515606.jpg" orientation="portrait" xlink:type="simple"><uri content-type="original_file" xlink:type="simple">https://binary.pensoft.net/fig/1515606</uri></graphic></fig><fig-group id="F13719547" position="float" orientation="portrait"><caption><p>Scyphozoans from the Mexican Caribbean. <bold>A</bold> Order <tp:taxon-name><tp:taxon-name-part taxon-name-part-type="order">Rhizostomeae</tp:taxon-name-part></tp:taxon-name>; <bold>B–F</bold> Order <tp:taxon-name><tp:taxon-name-part taxon-name-part-type="order">Semaeostomeae</tp:taxon-name-part></tp:taxon-name>. Photographs: A, Edgar Tovar; B, H. Bahena (ECOSUR); C–D, Edgar Gamero; E, José Cohuo; F, Frida Jonguitud. Arrows highlight selected diagnostic structures of the medusae:</p></caption><fig id="F13719552" position="float" orientation="portrait"><object-id xmlns:xlink="http://www.w3.org/1999/xlink" content-type="arpha" xlink:type="simple">A0555060-C165-5BDF-B7E1-5082771406F8</object-id><object-id xmlns:xlink="http://www.w3.org/1999/xlink" content-type="doi" xlink:type="simple">10.3897/BDJ.14.e182574.figure5a</object-id><label>Figure 5a.</label><caption><p><italic><tp:taxon-name><tp:taxon-name-part taxon-name-part-type="genus" reg="Mastigias">Mastigias</tp:taxon-name-part></tp:taxon-name></italic> sp.;</p></caption><graphic xmlns:xlink="http://www.w3.org/1999/xlink" xlink:href="bdj-14-e182574-g005_a.jpg" xlink:type="simple" position="float" orientation="portrait" id="oo_1515598.jpg"><uri content-type="original_file" xlink:type="simple">https://binary.pensoft.net/fig/1515598</uri></graphic></fig><fig id="F13719553" position="float" orientation="portrait"><object-id xmlns:xlink="http://www.w3.org/1999/xlink" content-type="arpha" xlink:type="simple">35658AF1-5EFE-5A78-9BA8-25F9D100437C</object-id><object-id xmlns:xlink="http://www.w3.org/1999/xlink" content-type="doi" xlink:type="simple">10.3897/BDJ.14.e182574.figure5b</object-id><label>Figure 5b.</label><caption><p><italic><tp:taxon-name><tp:taxon-name-part taxon-name-part-type="genus" reg="Chrysaora">Chrysaora</tp:taxon-name-part></tp:taxon-name></italic> sp.;</p></caption><graphic xmlns:xlink="http://www.w3.org/1999/xlink" xlink:href="bdj-14-e182574-g005_b.jpg" xlink:type="simple" position="float" orientation="portrait" id="oo_1515599.jpg"><uri content-type="original_file" xlink:type="simple">https://binary.pensoft.net/fig/1515599</uri></graphic></fig><fig id="F13719554" position="float" orientation="portrait"><object-id xmlns:xlink="http://www.w3.org/1999/xlink" content-type="arpha" xlink:type="simple">E7538AAC-F461-5A72-8F20-96989216A027</object-id><object-id xmlns:xlink="http://www.w3.org/1999/xlink" content-type="doi" xlink:type="simple">10.3897/BDJ.14.e182574.figure5c</object-id><label>Figure 5c.</label><caption><p><italic><tp:taxon-name><tp:taxon-name-part taxon-name-part-type="genus" reg="Chrysaora">Chrysaora</tp:taxon-name-part></tp:taxon-name></italic> sp.;</p></caption><graphic xmlns:xlink="http://www.w3.org/1999/xlink" xlink:href="bdj-14-e182574-g005_c.jpg" xlink:type="simple" position="float" orientation="portrait" id="oo_1515600.jpg"><uri content-type="original_file" xlink:type="simple">https://binary.pensoft.net/fig/1515600</uri></graphic></fig><fig id="F13719555" position="float" orientation="portrait"><object-id xmlns:xlink="http://www.w3.org/1999/xlink" content-type="arpha" xlink:type="simple">A0C34806-09B5-57FF-B1E7-107A52AF20C4</object-id><object-id xmlns:xlink="http://www.w3.org/1999/xlink" content-type="doi" xlink:type="simple">10.3897/BDJ.14.e182574.figure5d</object-id><label>Figure 5d.</label><caption><p>
            <italic>
              <tp:taxon-name><tp:taxon-name-part taxon-name-part-type="genus" reg="Pelagia">Pelagia</tp:taxon-name-part> <tp:taxon-name-part taxon-name-part-type="species" reg="noctiluca">noctiluca</tp:taxon-name-part></tp:taxon-name>
            </italic>
          </p></caption><graphic xmlns:xlink="http://www.w3.org/1999/xlink" xlink:href="bdj-14-e182574-g005_d.jpg" xlink:type="simple" position="float" orientation="portrait" id="oo_1515602.jpg"><uri content-type="original_file" xlink:type="simple">https://binary.pensoft.net/fig/1515602</uri></graphic></fig><fig id="F13719556" position="float" orientation="portrait"><object-id xmlns:xlink="http://www.w3.org/1999/xlink" content-type="arpha" xlink:type="simple">183313B3-8530-5338-8547-3FA07C9F0B6A</object-id><object-id xmlns:xlink="http://www.w3.org/1999/xlink" content-type="doi" xlink:type="simple">10.3897/BDJ.14.e182574.figure5e</object-id><label>Figure 5e.</label><caption><p><italic><tp:taxon-name><tp:taxon-name-part taxon-name-part-type="genus" reg="Aurelia">Aurelia</tp:taxon-name-part></tp:taxon-name></italic> sp.;</p></caption><graphic xmlns:xlink="http://www.w3.org/1999/xlink" xlink:href="bdj-14-e182574-g005_e.jpg" xlink:type="simple" position="float" orientation="portrait" id="oo_1515604.jpg"><uri content-type="original_file" xlink:type="simple">https://binary.pensoft.net/fig/1515604</uri></graphic></fig><fig id="F13719557" position="float" orientation="portrait"><object-id xmlns:xlink="http://www.w3.org/1999/xlink" content-type="arpha" xlink:type="simple">E58AC4E0-4F2B-573E-954E-4EEFE7F2B2E4</object-id><object-id xmlns:xlink="http://www.w3.org/1999/xlink" content-type="doi" xlink:type="simple">10.3897/BDJ.14.e182574.figure5f</object-id><label>Figure 5f.</label><caption><p><italic><tp:taxon-name><tp:taxon-name-part taxon-name-part-type="genus" reg="Aurelia">Aurelia</tp:taxon-name-part></tp:taxon-name></italic> sp.</p></caption><graphic xmlns:xlink="http://www.w3.org/1999/xlink" xlink:href="bdj-14-e182574-g005_f.jpg" xlink:type="simple" position="float" orientation="portrait" id="oo_1515603.jpg"><uri content-type="original_file" xlink:type="simple">https://binary.pensoft.net/fig/1515603</uri></graphic></fig></fig-group><fig id="F13719555" position="float" orientation="portrait"><object-id xmlns:xlink="http://www.w3.org/1999/xlink" content-type="arpha" xlink:type="simple">A0C34806-09B5-57FF-B1E7-107A52AF20C4</object-id><object-id xmlns:xlink="http://www.w3.org/1999/xlink" content-type="doi" xlink:type="simple">10.3897/BDJ.14.e182574.figure5d</object-id><label>Figure 5d.</label><caption><p>
            <italic>
              <tp:taxon-name><tp:taxon-name-part taxon-name-part-type="genus" reg="Pelagia">Pelagia</tp:taxon-name-part> <tp:taxon-name-part taxon-name-part-type="species" reg="noctiluca">noctiluca</tp:taxon-name-part></tp:taxon-name>
            </italic>
          </p></caption><graphic xmlns:xlink="http://www.w3.org/1999/xlink" xlink:href="bdj-14-e182574-g005_d.jpg" xlink:type="simple" position="float" orientation="portrait" id="oo_1515602.jpg"><uri content-type="original_file" xlink:type="simple">https://binary.pensoft.net/fig/1515602</uri></graphic></fig></tp:treatment-sec><ref-list><ref id="B13589019"><element-citation xmlns:xlink="http://www.w3.org/1999/xlink" publication-type="other" xlink:type="simple"><person-group person-group-type="author"><name name-style="western"><surname>Mendoza-Becerril</surname><given-names>M. A.</given-names></name><name name-style="western"><surname>Castellanos-Osorio</surname><given-names>I.</given-names></name><name name-style="western"><surname>Celis</surname><given-names>L.</given-names></name><name name-style="western"><surname>Restrepo-Avendaño</surname><given-names>L.</given-names></name><name name-style="western"><surname>Gamero-Mora</surname><given-names>E.</given-names></name></person-group><year>2025</year><article-title>Scyphozoa of the Mexican caribbean [Data set]</article-title><publisher-name>Zenodo</publisher-name><pub-id pub-id-type="doi">10.5281/zenodo.17400687</pub-id></element-citation></ref><ref id="B13574946"><element-citation xmlns:xlink="http://www.w3.org/1999/xlink" publication-type="website" xlink:type="simple"><person-group person-group-type="author"><name name-style="western"><surname>Collins</surname><given-names>A. G.</given-names></name><name name-style="western"><surname>Morandini</surname><given-names>A. C.</given-names></name><name name-style="western"><surname>Cartwright</surname><given-names>P.</given-names></name></person-group><article-title>World Register of Marine Species</article-title><uri xlink:type="simple">https://www.marinespecies.org/aphia.php?p=taxdetails&amp;id=135248 on 2025-10-06</uri><date-in-citation content-type="access-date">2025-08-28T00:58:08+00:00</date-in-citation></element-citation></ref><ref id="B13569378"><element-citation xmlns:xlink="http://www.w3.org/1999/xlink" publication-type="article" xlink:type="simple"><person-group person-group-type="author"><name name-style="western"><surname>Gómez Daglio</surname><given-names>L.</given-names></name><name name-style="western"><surname>Dawson</surname><given-names>M.</given-names></name></person-group><year>2017</year><article-title>Species richness of jellyfishes (<tp:taxon-name><tp:taxon-name-part taxon-name-part-type="class">Scyphozoa</tp:taxon-name-part></tp:taxon-name>: <tp:taxon-name><tp:taxon-name-part taxon-name-part-type="subclass">Discomedusae</tp:taxon-name-part></tp:taxon-name>) in the tropical eastern Pacific: missed taxa, molecules, and morphology match in a biodiversity hotspot</article-title><source>Invertebrate Systematics</source><volume>31</volume><issue>5</issue><fpage>635</fpage><lpage>663</lpage><pub-id pub-id-type="doi">10.1071/IS16055</pub-id></element-citation></ref></ref-list></tp:taxon-treatment>
