# Supplementary material for: An updated checklist of Scyphozoa (Cnidaria, Medusozoa) from the Mexican Caribbean: integrating literature, citizen science and field collections
Source: Biodivers Data J. 2026 Jan 27;14:e182574. doi: 10.3897/BDJ.14.e182574 (PMC12869186; doi:10.3897/BDJ.14.e182574)
Supplement: XML Treatment for Deepstaria enigmatica [file BDJ.14.e182574-treatment32.xml]

<!DOCTYPE tp:taxon-treatment
  PUBLIC "-//TaxonX//DTD Taxonomic Treatment Publishing DTD v0 20100105//EN" "tax-treatment-NSO.dtd">
<tp:taxon-treatment xmlns:tp="http://www.plazi.org/taxpub"><tp:treatment-meta><mixed-citation publication-type="journal"><person-group><name><surname>Gamero-Mora</surname><given-names>Edgar</given-names></name><name><surname>Osorio</surname><given-names>Ivan A. Castellanos</given-names></name><name><surname>Celis</surname><given-names>Laura</given-names></name><name><surname>Mendoza-Becerril</surname><given-names>María A.</given-names></name></person-group><article-title>An updated checklist of <tp:taxon-name><tp:taxon-name-part taxon-name-part-type="class">Scyphozoa</tp:taxon-name-part></tp:taxon-name> (<tp:taxon-name><tp:taxon-name-part taxon-name-part-type="phylum">Cnidaria</tp:taxon-name-part></tp:taxon-name>, <tp:taxon-name><tp:taxon-name-part taxon-name-part-type="subphylum">Medusozoa</tp:taxon-name-part></tp:taxon-name>) from the Mexican Caribbean: integrating literature, citizen science and field collections</article-title><source>Biodivers Data J</source><day>27</day><month>01</month><year>2026</year><volume>14</volume><pub-id pub-id-type="doi">10.3897/BDJ.14.e182574</pub-id></mixed-citation></tp:treatment-meta><tp:nomenclature><tp:taxon-name><object-id xmlns:xlink="http://www.w3.org/1999/xlink" content-type="arpha" xlink:type="simple">CFC7CE40-C2FA-503C-B80E-5B4B31A8CDE4</object-id><tp:taxon-name-part taxon-name-part-type="genus">Deepstaria</tp:taxon-name-part> <tp:taxon-name-part taxon-name-part-type="species">enigmatica</tp:taxon-name-part><object-id xmlns:xlink="http://www.w3.org/1999/xlink" xlink:type="simple" object-id-type="Other URL">https://www.marinespecies.org/aphia.php?p=taxdetails&amp;id=135307</object-id></tp:taxon-name><tp:taxon-authority>Russell, 1967</tp:taxon-authority></tp:nomenclature><tp:treatment-sec sec-type="Distribution"><title>Distribution</title><p>See Fig. <xref ref-type="fig" rid="F13376358">4</xref>, <xref ref-type="bibr" rid="B13589019">Mendoza-Becerril et al. (2025)</xref>.</p></tp:treatment-sec><tp:treatment-sec sec-type="Notes"><title>Notes</title><p>This species was reported from the Mexican Caribbean by <xref ref-type="bibr" rid="B13569307">Phillips (1972)</xref>, based on a single damaged female specimen with a bell diameter of more than 70 cm. The depth at which the specimen was collected could not be determined with certainty, as the sampling device fished from the surface to approximately 2400 m without the use of a closing mechanism (<xref ref-type="bibr" rid="B13569307">Phillips 1972</xref>). At present, two valid species are recognised within the genus: <italic><tp:taxon-name><tp:taxon-name-part taxon-name-part-type="genus" reg="Deepstaria">Deepstaria</tp:taxon-name-part> <tp:taxon-name-part taxon-name-part-type="species" reg="enigmatica">enigmatica</tp:taxon-name-part></tp:taxon-name></italic>, originally described from San Diego in the Pacific Ocean and <italic><tp:taxon-name><tp:taxon-name-part taxon-name-part-type="genus" reg="Deepstaria">D.</tp:taxon-name-part> <tp:taxon-name-part taxon-name-part-type="species" reg="reticulum">reticulum</tp:taxon-name-part></tp:taxon-name></italic> Larson, Madin &amp; Harbison, 1988 from Bermuda in the Atlantic Ocean. At the time of Phillips’s report, <italic><tp:taxon-name><tp:taxon-name-part taxon-name-part-type="genus" reg="Deepstaria">D.</tp:taxon-name-part> <tp:taxon-name-part taxon-name-part-type="species" reg="reticulum">reticulum</tp:taxon-name-part></tp:taxon-name></italic> had not yet been described. <italic><tp:taxon-name><tp:taxon-name-part taxon-name-part-type="genus" reg="Deepstaria">Deepstaria</tp:taxon-name-part> <tp:taxon-name-part taxon-name-part-type="species" reg="enigmatica">enigmatica</tp:taxon-name-part></tp:taxon-name></italic> has been recorded far from its type locality, including deep-sea observations from the mid-North Atlantic obtained using ROVs (<xref ref-type="bibr" rid="B13569406">Gruber et al. 2018</xref>), but the Mexican Caribbean record lies closer to the type locality of <italic><tp:taxon-name><tp:taxon-name-part taxon-name-part-type="genus" reg="Deepstaria">D.</tp:taxon-name-part> <tp:taxon-name-part taxon-name-part-type="species" reg="reticulum">reticulum</tp:taxon-name-part></tp:taxon-name></italic>, suggesting that the specimen observed by Phillips may actually belong to that species. However, geographic proximity alone is insufficient for re-assignment in the absence of diagnostic morphological evidence. Given the absence of voucher material, the uncertainty regarding collection depth and the lack of diagnostic morphological information available for re-examination, the identification cannot be re-assessed with confidence. We, therefore, retain the original identification as <italic><tp:taxon-name><tp:taxon-name-part taxon-name-part-type="genus" reg="Deepstaria">D.</tp:taxon-name-part> <tp:taxon-name-part taxon-name-part-type="species" reg="enigmatica">enigmatica</tp:taxon-name-part></tp:taxon-name></italic>, while explicitly acknowledging that this record should be regarded as provisional.</p></tp:treatment-sec><tp:treatment-sec><!--Section generated to contain objects referenced in tp:taxon-treatment.--><fig id="F13376358" position="float" orientation="portrait"><object-id xmlns:xlink="http://www.w3.org/1999/xlink" content-type="arpha" xlink:type="simple">87D59C93-34A8-5A23-8727-01B3A59D02B1</object-id><object-id xmlns:xlink="http://www.w3.org/1999/xlink" content-type="doi" xlink:type="simple">10.3897/BDJ.14.e182574.figure2e</object-id><label>Figure 4.</label><caption><p>Literature, citizen science and samples collected records of <tp:taxon-name><tp:taxon-name-part taxon-name-part-type="class">Scyphozoa</tp:taxon-name-part></tp:taxon-name>, <tp:taxon-name><tp:taxon-name-part taxon-name-part-type="order">Semaeostomeae</tp:taxon-name-part></tp:taxon-name> in the Mexican Caribbean from 1972 to 2024. <italic><tp:taxon-name><tp:taxon-name-part taxon-name-part-type="genus" reg="Aurelia">Aurelia</tp:taxon-name-part></tp:taxon-name></italic> spp. indicates records identified only to genus level. Each symbol represents a single observation at a given locality; the use of “spp.” reflects uncertainty regarding species identity across the dataset rather than the presence of multiple species at individual sites.</p></caption><graphic xmlns:xlink="http://www.w3.org/1999/xlink" xlink:href="bdj-14-e182574-g004.jpg" position="float" id="oo_1515606.jpg" orientation="portrait" xlink:type="simple"><uri content-type="original_file" xlink:type="simple">https://binary.pensoft.net/fig/1515606</uri></graphic></fig></tp:treatment-sec><ref-list><ref id="B13589019"><element-citation xmlns:xlink="http://www.w3.org/1999/xlink" publication-type="other" xlink:type="simple"><person-group person-group-type="author"><name name-style="western"><surname>Mendoza-Becerril</surname><given-names>M. A.</given-names></name><name name-style="western"><surname>Castellanos-Osorio</surname><given-names>I.</given-names></name><name name-style="western"><surname>Celis</surname><given-names>L.</given-names></name><name name-style="western"><surname>Restrepo-Avendaño</surname><given-names>L.</given-names></name><name name-style="western"><surname>Gamero-Mora</surname><given-names>E.</given-names></name></person-group><year>2025</year><article-title>Scyphozoa of the Mexican caribbean [Data set]</article-title><publisher-name>Zenodo</publisher-name><pub-id pub-id-type="doi">10.5281/zenodo.17400687</pub-id></element-citation></ref><ref id="B13569307"><element-citation xmlns:xlink="http://www.w3.org/1999/xlink" publication-type="thesis" xlink:type="simple"><person-group person-group-type="author"><name name-style="western"><surname>Phillips</surname><given-names>P. J.</given-names></name></person-group><year>1972</year><source>The pelagic <tp:taxon-name><tp:taxon-name-part taxon-name-part-type="phylum">Cnidaria</tp:taxon-name-part></tp:taxon-name> of the gulf of Mexico. Zoogeography, ecology and systematics</source><trans-title>Los cnidarios pelágicos del golfo de México. Zoogeografía, ecología y sistemática</trans-title><publisher-name>Texas A&amp;M University</publisher-name><publisher-loc>Texas</publisher-loc><size units="page">212</size><uri xlink:type="simple">https://oaktrust.library.tamu.edu/items/6b88d9be-f97c-4d7e-8513-daa525c2478f</uri></element-citation></ref><ref id="B13569406"><element-citation xmlns:xlink="http://www.w3.org/1999/xlink" publication-type="article" xlink:type="simple"><person-group person-group-type="author"><name name-style="western"><surname>Gruber</surname><given-names>D. F.</given-names></name><name name-style="western"><surname>Phillips</surname><given-names>B. T.</given-names></name><name name-style="western"><surname>Marsh</surname><given-names>L.</given-names></name><name name-style="western"><surname>Sparks</surname><given-names>J. S.</given-names></name></person-group><year>2018</year><article-title><italic>In situ</italic> observations of the meso-bathypelagic scyphozoan, <italic><tp:taxon-name><tp:taxon-name-part taxon-name-part-type="genus" reg="Deepstaria">Deepstaria</tp:taxon-name-part> <tp:taxon-name-part taxon-name-part-type="species" reg="enigmatica">enigmatica</tp:taxon-name-part></tp:taxon-name></italic> (<tp:taxon-name><tp:taxon-name-part taxon-name-part-type="order">Semaeostomeae</tp:taxon-name-part></tp:taxon-name>: <tp:taxon-name><tp:taxon-name-part taxon-name-part-type="family">Ulmaridae</tp:taxon-name-part></tp:taxon-name>)</article-title><source>American Museum Novitates</source><volume>3900</volume><fpage>1</fpage><lpage>14</lpage><pub-id pub-id-type="doi">10.1206/3900.1</pub-id></element-citation></ref></ref-list></tp:taxon-treatment>
