# Supplementary material for: An updated checklist of Scyphozoa (Cnidaria, Medusozoa) from the Mexican Caribbean: integrating literature, citizen science and field collections
Source: Biodivers Data J. 2026 Jan 27;14:e182574. doi: 10.3897/BDJ.14.e182574 (PMC12869186; doi:10.3897/BDJ.14.e182574)
Supplement: Supplementary material 1 — Supplementary file [file bdj-14-e182574-s001.xlsx]

## Sheet: Sheet1
	Percent identity matrix (16S rRNA) showing pairwise sequence similarity between Cassiopea xamachana specimens from Quintana Roo, Mexico, and reference sequences of C. xamachana and C. andromeda from Florida and Panama.
		1	2	3	4	5	6	7	8	9	10	11
	1. OP503913_Candromeda_FloridaUS	100	100	96.69	96.69	96.88	96.88	96.88	96.88	96.88	96.88	96.88
	2. OP503932_Candromeda_FloridaUS	100	100	96.69	96.69	96.88	96.88	96.88	96.88	96.88	96.88	96.88
	3. KY610613_Cxamachana_Panama	96.69	96.69	100	99.45	99.65	99.63	99.65	99.65	99.65	99.65	99.65
	4. OP503937_Cxamachana_FloridaUS	96.69	96.69	99.45	100	99.82	99.82	99.82	99.82	99.82	99.82	99.82
	5. JN700936_Cxamachana_Panama	96.88	96.88	99.65	99.82	100	100	99.83	99.83	99.83	99.83	99.83
	6. OP503921_Cxamachana_FloridaUS	96.88	96.88	99.63	99.82	100	100	100	100	100	100	100
	7. MEDUS188-25_Cxamachana_QRMexico	96.88	96.88	99.65	99.82	99.83	100	100	100	100	100	100
	8. MEDUS189-25_Cxamachana_QRMexico	96.88	96.88	99.65	99.82	99.83	100	100	100	100	100	100
	9. MEDUS190-25_Cxamachana_QRMexico	96.88	96.88	99.65	99.82	99.83	100	100	100	100	100	100
	10. MEDUS191-25_Cxamachana_QRMexico	96.88	96.88	99.65	99.82	99.83	100	100	100	100	100	100
	11. MEDUS192-25_Cxamachana_QRMexico	96.88	96.88	99.65	99.82	99.83	100	100	100	100	100	100
